# Supplementary material for: The making of a miscreant: tobacco smoke and the creation of pathogen-rich biofilms
Source: NPJ Biofilms Microbiomes. 2017 Oct 24;3:26. doi: 10.1038/s41522-017-0033-2 (PMC5655325; doi:10.1038/s41522-017-0033-2)
Supplement: Supplementary file 2 — Supplemental table 1 [file 41522_2017_33_MOESM2_ESM.xlsx]

## Sheet: commensal smoke transcript-2.tx
Supplementary Table 1: Change in transcriptional activity of commensal and pathogen-rich biofilms in response to cigarette smoke. Fold change (log2) and FDR adjusted p-values are shown.
Commensal				Pathogen-rich
Level 1	Level 4	log2foldchange		Level 1	Level 4	Log2FoldChange
Amino Acids	Alanine racemase, catabolic (EC 5.1.1.1)	-20		Amino Acids	HTH-type transcriptional regulator IlvY	-20
Amino Acids	Agmatinase (EC 3.5.3.11)	-20		Amino Acids	Arginine ABC transporter, ATP-binding protein ArtP	-20
Amino Acids	Arginase (EC 3.5.3.1)	-20		Amino Acids	Arginine ABC transporter, permease protein ArtQ	-20
Amino Acids	Arginine ABC transporter, periplasmic arginine-binding protein ArtJ	-20		Amino Acids	Arginine N-succinyltransferase (EC 2.3.1.109)	-20
Amino Acids	Arginine/ornithine ABC transporter, ATP-binding protein AotP	-20		Amino Acids	Histidine ABC transporter, histidine-binding periplasmic protein precursor HisJ (TC 3.A.1.3.1)	-20
Amino Acids	Arginine/ornithine ABC transporter, permease protein AotM	-20		Amino Acids	Histidine ABC transporter, permease protein HisM (TC 3.A.1.3.1)	-20
Amino Acids	Biosynthetic arginine decarboxylase (EC 4.1.1.19)	-20		Amino Acids	Lysine-arginine-ornithine-binding periplasmic protein precursor (TC 3.A.1.3.1)	-20
Amino Acids	Succinylglutamate desuccinylase (EC 3.5.1.96)	-20		Amino Acids	Succinylglutamate desuccinylase (EC 3.5.1.96)	-20
Amino Acids	Transcriptional regulator ArcR essential for anaerobic expression of the ADI pathway, Crp/Fnr family	-20		Amino Acids	Transcriptional regulator of catabolic arginine decarboxylase (adiA)	-20
Amino Acids	Anthranilate dioxygenase large subunit	-20		Amino Acids	4-hydroxyphenylpyruvate dioxygenase (EC 1.13.11.27)	-20
Amino Acids	Kynurenine formamidase, bacterial (EC 3.5.1.9)	-20		Amino Acids	Kynurenine formamidase, bacterial (EC 3.5.1.9)	-20
Amino Acids	Phenylalanine-4-hydroxylase (EC 1.14.16.1)	-20		Amino Acids	Putative 2,4-dihydroxyhept-2-ene-1,7-dioic acid aldolase	-20
Amino Acids	Tryptophan 2,3-dioxygenase (EC 1.13.11.11)	-20		Amino Acids	Probable 3-phenylpropionic acid transporter	-20
Amino Acids	Indolepyruvate ferredoxin oxidoreductase, alpha and beta subunits	-20		Amino Acids	Shikimate kinase III (EC 2.7.1.71)	-20
Amino Acids	2-keto-3-deoxy-D-arabino-heptulosonate-7-phosphate synthase I alpha (EC 2.5.1.54)	-20		Amino Acids	Transcriptional repressor protein TrpR	-20
Amino Acids	Transcriptional repressor protein TrpR	-20		Amino Acids	Sulfate transport system permease protein CysT	-20
Amino Acids	Adenylylsulfate kinase (EC 2.7.1.25)	-20		Amino Acids	Conserved hypothetical protein (perhaps related to histidine degradation)	-20
Amino Acids	NAD-specific glutamate dehydrogenase (EC 1.4.1.2), large form	-20		Amino Acids	Leu operon leader peptide	-20
Amino Acids	Methylglutaconyl-CoA hydratase (EC 4.2.1.18)	-20		Amino Acids	Probable transcriptional activator for leuABCD operon	-20
Amino Acids	Imidazoleglycerol-phosphate dehydratase (EC 4.2.1.19)	-20		Amino Acids	Transcriptional activator MetR	-20
Amino Acids	ATP phosphoribosyltransferase regulatory subunit (EC 2.4.2.17)	-20		Amino Acids	Agmatine/putrescine antiporter, associated with agmatine catabolism	20
Amino Acids	Formiminoglutamase (EC 3.5.3.8)	-20		Amino Acids	Proline-specific permease proY	20
Amino Acids	Formiminotetrahydrofolate cyclodeaminase (EC 4.3.1.4)	-20		Amino Acids	Propionate kinase (EC 2.7.2.15)	20
Amino Acids	Glutamate formiminotransferase (EC 2.1.2.5)	-20		Amino Acids	Threonine catabolic operon transcriptional activator TdcR	20
Amino Acids	N-acetyl-L,L-diaminopimelate aminotransferase (EC 2.6.1.-)	-20		Amino Acids	Methylmalonate-semialdehyde dehydrogenase (EC 1.2.1.27)	20
Amino Acids	N-succinyl-L,L-diaminopimelate aminotransferase alternative (EC 2.6.1.17)	-20		Amino Acids	Transcriptional regulator BkdR of isoleucine and valine catabolism operon	20
Amino Acids	L-pipecolate dehydrogenase (EC 1.5.99.3)	-20		Amino Acids	Delta-1-pyrroline-5-carboxylate dehydrogenase (EC 1.5.1.12)	-5.66453
Amino Acids	L-pipecolate oxidase (1.5.3.7)	-20		Amino Acids	D-serine permease DsdX	-4.73587
Amino Acids	Outer membrane porin, OprD family	-20		Amino Acids	Urease accessory protein UreD	-4.57541
Amino Acids	2-Oxobutyrate oxidase, putative	-20		Amino Acids	Agmatine deiminase (EC 3.5.3.12)	-4.16497
Amino Acids	Methionine gamma-lyase (EC 4.4.1.11)	-20		Amino Acids	2-keto-3-deoxy-D-arabino-heptulosonate-7-phosphate synthase I alpha (EC 2.5.1.54)	-3.94738
Amino Acids	Homocysteine S-methyltransferase (EC 2.1.1.10)	-20		Amino Acids	Transcriptional regulator, MerR family, near polyamine transporter	-3.94738
Amino Acids	Chorismate mutase I (EC 5.4.99.5)	-20		Amino Acids	Lysine decarboxylase, inducible (EC 4.1.1.18)	-3.90298
Amino Acids	Transcriptional repressor protein TyrR	-20		Amino Acids	L-serine dehydratase 1 (EC 4.3.1.17)	-3.80987
Amino Acids	Malate permease	-20		Amino Acids	Transcriptional activator of cad operon	-2.90298
Amino Acids	Arginine/ornithine antiporter	-20		Amino Acids	Histidine ABC transporter, permease protein HisQ (TC 3.A.1.3.1)	-2.80987
Amino Acids	Putrescine/proton symporter, putrescine/ornithine antiporter PotE	-20		Amino Acids	N-succinyl-L,L-diaminopimelate desuccinylase (EC 3.5.1.18)	-2.80987
Amino Acids	Phosphoserine aminotransferase, putative (EC 2.6.1.52)	-20		Amino Acids	Lysine/cadaverine antiporter membrane protein CadB	-2.71034
Amino Acids	Hypothetical protein TdcF in cluster with anaerobic degradation of L-threonine to propionate	-20		Amino Acids	L-threonine transporter, anaerobically inducible	-2.71034
Amino Acids	L-threonine transporter, anaerobically inducible	-20		Amino Acids	Transcriptional repressor of PutA and PutP	-2.68958
Amino Acids	Threonine catabolic operon transcriptional activator TdcA	-20		Amino Acids	Ornithine decarboxylase (EC 4.1.1.17)	-2.65787
Amino Acids	Kynureninase (EC 3.7.1.3)	-20		Amino Acids	Agmatinase (EC 3.5.3.11)	-2.48794
Amino Acids	Urease accessory protein UreD	-20		Amino Acids	Arginine ABC transporter, permease protein ArtM	-2.48794
Amino Acids	Branched-chain alpha-keto acid dehydrogenase, E1 component, alpha subunit (EC 1.2.4.4)	-20		Amino Acids	Leucine-responsive regulatory protein, regulator for leucine (or lrp) regulon and high-affinity branched-chain amino acid transport system	-2.48794
Amino Acids	Transcriptional regulator BkdR of isoleucine and valine catabolism operon	-20		Amino Acids	Phosphoserine aminotransferase, putative (EC 2.6.1.52)	-2.48794
Amino Acids	Prephenate dehydratase (EC 4.2.1.51)	-9.65072		Amino Acids	Putrescine aminotransferase (EC 2.6.1.82)	-2.36241
Amino Acids	Carboxynorspermidine decarboxylase, putative (EC 4.1.1.-)	-7.31824		Amino Acids	Serine transporter	-2.34592
Amino Acids	Indole-3-glycerol phosphate synthase (EC 4.1.1.48)	-7.05349		Amino Acids	Arginine/agmatine antiporter	-2.2953
Amino Acids	Histidine ammonia-lyase (EC 4.3.1.3)	-6.8899		Amino Acids	ATP phosphoribosyltransferase (EC 2.4.2.17)	-2.2953
Amino Acids	Cysteine synthase (EC 2.5.1.47)	-6.76645		Amino Acids	Transcriptional repressor protein TyrR	-2.2953
Amino Acids	Homoserine O-succinyltransferase (EC 2.3.1.46)	-6.71998		Amino Acids	Lysine decarboxylase 2, constitutive (EC 4.1.1.18)	-2.16602
Amino Acids	Acetolactate synthase small subunit (EC 2.2.1.6)	-6.49257		Amino Acids	Cystathionine gamma-lyase (EC 4.4.1.1)	-2.16058
Amino Acids	Anthranilate synthase, aminase component (EC 4.1.3.27)	-6.30494		Amino Acids	Arginine decarboxylase, catabolic (EC 4.1.1.19)	-2.15091
Amino Acids	Isocitrate dehydrogenase [NADP] (EC 1.1.1.42)	-6.04191		Amino Acids	Sulfate and thiosulfate binding protein CysP	-2.07291
Amino Acids	Branched-chain amino acid aminotransferase (EC 2.6.1.42)	-5.96283		Amino Acids	Diaminopimelate epimerase alternative form predicted for S.aureus (EC 5.1.1.7)	-2.07291
Amino Acids	Arginine decarboxylase (EC 4.1.1.19)	-5.88504		Amino Acids	Methionine repressor MetJ	-2.07291
Amino Acids	Acetolactate synthase large subunit (EC 2.2.1.6)	-5.66484		Amino Acids	Gamma-glutamyltranspeptidase (EC 2.3.2.2)	-2.00252
Amino Acids	N-acetyl-L,L-diaminopimelate deacetylase (EC 3.5.1.47)	-5.4687		Amino Acids	Predicted L-serine dehydratase (EC 4.3.1.17) TdcG	-1.90298
Amino Acids	Glutamate racemase (EC 5.1.1.3)	-5.43336		Amino Acids	Phosphoadenylyl-sulfate reductase [thioredoxin] (EC 1.8.4.8)	-1.80987
Amino Acids	Homoserine kinase (EC 2.7.1.39)	-5.28186		Amino Acids	Sulfate transport system permease protein CysW	-1.80987
Amino Acids	Cystathionine gamma-synthase (EC 2.5.1.48)	-5.28186		Amino Acids	Threonine catabolic operon transcriptional activator TdcA	-1.80987
Amino Acids	Phosphoribosylformimino-5-aminoimidazole carboxamide ribotide isomerase (EC 5.3.1.16)	-5.22248		Amino Acids	Biosynthetic arginine decarboxylase (EC 4.1.1.19)	-1.71034
Amino Acids	Alanine racemase (EC 5.1.1.1)	-5.2103		Amino Acids	2,3,4,5-tetrahydropyridine-2,6-dicarboxylate N-succinyltransferase (EC 2.3.1.117)	-1.71034
Amino Acids	Dihydroxy-acid dehydratase (EC 4.2.1.9)	-5.13109		Amino Acids	4-aminobutyraldehyde dehydrogenase (EC 1.2.1.19)	-1.71034
Amino Acids	Homoserine dehydrogenase (EC 1.1.1.3)	-5.11991		Amino Acids	Isocitrate dehydrogenase [NADP] (EC 1.1.1.42)	-1.68059
Amino Acids	Threonine dehydratase (EC 4.3.1.19)	-4.53032		Amino Acids	Succinylglutamic semialdehyde dehydrogenase (EC 1.2.1.71)	-1.65787
Amino Acids	Acetylornithine deacetylase (EC 3.5.1.16)	-4.45694		Amino Acids	Biosynthetic Aromatic amino acid aminotransferase alpha (EC 2.6.1.57)	-1.65787
Amino Acids	Citrate synthase (si) (EC 2.3.3.1)	-4.45694		Amino Acids	Arginine decarboxylase (EC 4.1.1.19)	-1.56444
Amino Acids	Imidazolonepropionase (EC 3.5.2.7)	-4.45694		Amino Acids	Succinylarginine dihydrolase (EC 3.5.3.23)	-1.48794
Amino Acids	Spermidine synthase (EC 2.5.1.16)	-4.36108		Amino Acids	Hypothetical protein TdcF in cluster with anaerobic degradation of L-threonine to propionate	-1.48794
Amino Acids	Argininosuccinate lyase (EC 4.3.2.1)	-4.35741		Amino Acids	Phenylalanine-specific permease	-1.36241
Amino Acids	S-adenosylmethionine synthetase (EC 2.5.1.6)	-4.35095		Amino Acids	Acetylornithine aminotransferase 1 (EC 2.6.1.11)	-1.35044
Amino Acids	Phosphoribosyl-ATP pyrophosphatase (EC 3.6.1.31)	-4.30494		Amino Acids	Sulfate and thiosulfate import ATP-binding protein CysA (EC 3.6.3.25)	-1.33594
Amino Acids	Ketol-acid reductoisomerase (EC 1.1.1.86)	-4.19852		Amino Acids	Argininosuccinate lyase (EC 4.3.2.1)	-1.26555
Amino Acids	N-acetylglutamate synthase (EC 2.3.1.1)	-4.13502		Amino Acids	Threonine dehydratase biosynthetic (EC 4.3.1.19)	-1.26555
Amino Acids	Carboxynorspermidine dehydrogenase, putative (EC 1.1.1.-)	-4.08749		Amino Acids	Sulfate adenylyltransferase subunit 1 (EC 2.7.7.4)	-1.22491
Amino Acids	Aromatic amino acid transport protein AroP	-3.94237		Amino Acids	Asparagine synthetase [glutamine-hydrolyzing] (EC 6.3.5.4)	-1.22491
Amino Acids	Sulfate transporter, CysZ-type	-3.94237		Amino Acids	Threonine dehydratase, catabolic (EC 4.3.1.19)	-1.22491
Amino Acids	Arginine pathway regulatory protein ArgR, repressor of arg regulon	-3.91792		Amino Acids	L-Proline/Glycine betaine transporter ProP	-1.22491
Amino Acids	2,3,4,5-tetrahydropyridine-2,6-dicarboxylate N-acetyltransferase (EC 2.3.1.89)	-3.9072		Amino Acids	Dihydrolipoamide acyltransferase component of branched-chain alpha-keto acid dehydrogenase complex (EC 2.3.1.168)	-1.13431
Amino Acids	Arginine/ornithine antiporter ArcD	-3.72494		Amino Acids	Phosphoribosylformimino-5-aminoimidazole carboxamide ribotide isomerase (EC 5.3.1.16)	-1.1318
Amino Acids	Arginine N-succinyltransferase (EC 2.3.1.109)	-3.71998		Amino Acids	Urease accessory protein UreF	-1.12537
Amino Acids	Sulfite reductase [NADPH] hemoprotein beta-component (EC 1.8.1.2)	-3.71998		Amino Acids	Histidine ABC transporter, ATP-binding protein HisP (TC 3.A.1.3.1)	-1.07291
Amino Acids	L-serine dehydratase 1 (EC 4.3.1.17)	-3.71998		Amino Acids	L-threonine 3-dehydrogenase (EC 1.1.1.103)	-1.07291
Amino Acids	Transcriptional activator MetR	-3.71998		Amino Acids	Putrescine/proton symporter, putrescine/ornithine antiporter PotE	-1.07291
Amino Acids	Asparagine synthetase [glutamine-hydrolyzing] (EC 6.3.5.4)	-3.63752		Amino Acids	Dihydrolipoamide dehydrogenase of branched-chain alpha-keto acid dehydrogenase (EC 1.8.1.4)	-1.07291
Amino Acids	Aspartate aminotransferase (EC 2.6.1.1)	-3.60014		Amino Acids	Succinylornithine transaminase (EC 2.6.1.81)	-1.00252
Amino Acids	Acetylglutamate kinase (EC 2.7.2.8)	-3.59445		Amino Acids	Sulfate transporter, CysZ-type	-0.97337
Amino Acids	Histidinol dehydrogenase (EC 1.1.1.23)	-3.55005		Amino Acids	Homocysteine S-methyltransferase (EC 2.1.1.10)	-0.902981
Amino Acids	Arginine decarboxylase, catabolic (EC 4.1.1.19)	-3.45694		Amino Acids	Carboxynorspermidine dehydrogenase, putative (EC 1.1.1.-)	-0.811833
Amino Acids	Biosynthetic Aromatic amino acid aminotransferase alpha (EC 2.6.1.57)	-3.45694		Amino Acids	Arginine pathway regulatory protein ArgR, repressor of arg regulon	-0.783399
Amino Acids	Pyruvate formate-lyase activating enzyme (EC 1.97.1.4)	-3.29899		Amino Acids	Ferredoxin-dependent glutamate synthase (EC 1.4.7.1)	-0.763578
Amino Acids	Carbamate kinase (EC 2.7.2.2)	-3.26017		Amino Acids	Carbamate kinase (EC 2.7.2.2)	-0.738081
Amino Acids	Ornithine cyclodeaminase (EC 4.3.1.12)	-3.13502		Amino Acids	Spermidine synthase (EC 2.5.1.16)	-0.711527
Amino Acids	S-adenosylmethionine decarboxylase proenzyme (EC 4.1.1.50), prokaryotic class 1A	-3.13502		Amino Acids	Arginine ABC transporter, periplasmic arginine-binding protein ArtJ	-0.710336
Amino Acids	Pyrroline-5-carboxylate reductase (EC 1.5.1.2)	-3.09849		Amino Acids	Branched-chain alpha-keto acid dehydrogenase, E1 component, alpha subunit (EC 1.2.4.4)	-0.625447
Amino Acids	Agmatine deiminase (EC 3.5.3.12)	-3.03655		Amino Acids	Sulfite reductase [NADPH] hemoprotein beta-component (EC 1.8.1.2)	-0.591037
Amino Acids	N-succinyl-L,L-diaminopimelate desuccinylase (EC 3.5.1.18)	-2.94237		Amino Acids	2-amino-3-ketobutyrate coenzyme A ligase (EC 2.3.1.29)	-0.536853
Amino Acids	Methionine ABC transporter permease protein	-2.88257		Amino Acids	Phosphoenolpyruvate carboxylase (EC 4.1.1.31)	-0.524469
Amino Acids	Arginine ABC transporter, ATP-binding protein ArtP	-2.71998		Amino Acids	Alanine racemase, biosynthetic (EC 5.1.1.1)	-0.487944
Amino Acids	Arginine ABC transporter, permease protein ArtQ	-2.71998		Amino Acids	Alanine racemase, catabolic (EC 5.1.1.1)	-0.487944
Amino Acids	Sulfate transport system permease protein CysT	-2.71998		Amino Acids	2-methylcitrate dehydratase FeS dependent (EC 4.2.1.79)	-0.487944
Amino Acids	Methionine repressor MetJ	-2.71998		Amino Acids	Arginine ABC transporter, periplasmic arginine-binding protein ArtI	-0.487944
Amino Acids	L-serine dehydratase (EC 4.3.1.17)	-2.71998		Amino Acids	Phenylalanine-4-hydroxylase (EC 1.14.16.1)	-0.487944
Amino Acids	Transcriptional activator of cad operon	-2.55005		Amino Acids	Indolepyruvate ferredoxin oxidoreductase, alpha and beta subunits	-0.487944
Amino Acids	Adenosylhomocysteinase (EC 3.3.1.1)	-2.55005		Amino Acids	3-dehydroquinate synthase (EC 4.2.3.4)	-0.487944
Amino Acids	Spermidine Putrescine ABC transporter permease component potC (TC_3.A.1.11.1)	-2.54707		Amino Acids	Cystathionine beta-lyase (EC 4.4.1.8)	-0.487944
Amino Acids	Ornithine carbamoyltransferase (EC 2.1.3.3)	-2.52987		Amino Acids	Urease gamma subunit (EC 3.5.1.5)	-0.487944
Amino Acids	2,3,4,5-tetrahydropyridine-2,6-dicarboxylate N-succinyltransferase (EC 2.3.1.117)	-2.45694		Amino Acids	Acetylornithine aminotransferase (EC 2.6.1.11)	-0.458992
Amino Acids	Lysine decarboxylase, inducible (EC 4.1.1.18)	-2.38294		Amino Acids	2-isopropylmalate synthase (EC 2.3.3.13)	-0.45232
Amino Acids	Phenylalanine-specific permease	-2.35741		Amino Acids	Homoserine O-acetyltransferase (EC 2.3.1.31)	-0.307371
Amino Acids	Methionine ABC transporter substrate-binding protein	-2.33959		Amino Acids	ATP phosphoribosyltransferase regulatory subunit (EC 2.4.2.17)	-0.295298
Amino Acids	Ornithine decarboxylase (EC 4.1.1.17)	-2.30494		Amino Acids	Imidazole glycerol phosphate synthase amidotransferase subunit (EC 2.4.2.-)	-0.28631
Amino Acids	Serine transporter	-2.27252		Amino Acids	Urease alpha subunit (EC 3.5.1.5)	-0.28631
Amino Acids	Sulfite reductase [NADPH] flavoprotein alpha-component (EC 1.8.1.2)	-2.13502		Amino Acids	Ornithine cyclodeaminase (EC 4.3.1.12)	-0.265551
Amino Acids	Alanine racemase, biosynthetic (EC 5.1.1.1)	-2.13502		Amino Acids	N-acetyl-L,L-diaminopimelate deacetylase (EC 3.5.1.47)	-0.246935
Amino Acids	Arginine ABC transporter, periplasmic arginine-binding protein ArtI	-2.13502		Amino Acids	Cystathionine gamma-synthase (EC 2.5.1.48)	-0.205908
Amino Acids	Lysine-arginine-ornithine-binding periplasmic protein precursor (TC 3.A.1.3.1)	-2.13502		Amino Acids	Spermidine Putrescine ABC transporter permease component potC (TC_3.A.1.11.1)	-0.174098
Amino Acids	Succinylornithine transaminase (EC 2.6.1.81)	-2.13502		Amino Acids	2,3,4,5-tetrahydropyridine-2,6-dicarboxylate N-acetyltransferase (EC 2.3.1.89)	-0.163464
Amino Acids	Probable 3-phenylpropionic acid transporter	-2.13502		Amino Acids	Cysteine synthase (EC 2.5.1.47)	-0.136471
Amino Acids	Imidazole glycerol phosphate synthase amidotransferase subunit (EC 2.4.2.-)	-2.13502		Amino Acids	Arginine deiminase (EC 3.5.3.6)	-0.132068
Amino Acids	Conserved hypothetical protein (perhaps related to histidine degradation)	-2.13502		Amino Acids	Imidazole glycerol phosphate synthase cyclase subunit (EC 4.1.3.-)	-0.11837
Amino Acids	Threonine dehydratase biosynthetic (EC 4.3.1.19)	-2.13502		Amino Acids	Aspartate aminotransferase (EC 2.6.1.1)	-0.109995
Amino Acids	Threonine dehydratase, catabolic (EC 4.3.1.19)	-2.13502		Amino Acids	Homoserine O-succinyltransferase (EC 2.3.1.46)	-0.093226
Amino Acids	Propionate kinase (EC 2.7.2.15)	-2.13502		Amino Acids	NADP-dependent malic enzyme (EC 1.1.1.40)	-0.0874056
Amino Acids	Arginine deiminase (EC 3.5.3.6)	-2.0594		Amino Acids	Diaminopimelate epimerase (EC 5.1.1.7)	-0.072906
Amino Acids	Methionine ABC transporter ATP-binding protein	-1.96102		Amino Acids	Urease beta subunit (EC 3.5.1.5)	-0.072906
Amino Acids	Histidine ABC transporter, ATP-binding protein HisP (TC 3.A.1.3.1)	-1.94237		Amino Acids	Acetylornithine deacetylase (EC 3.5.1.16)	-0.0431587
Amino Acids	Transcriptional repressor of PutA and PutP	-1.90055		Amino Acids	Aspartate-semialdehyde dehydrogenase (EC 1.2.1.11)	-0.0212439
Amino Acids	Aromatic ring-opening dioxygenase	-1.87198		Amino Acids	Methionine ABC transporter permease protein	-0.000536335
Amino Acids	L-Proline/Glycine betaine transporter ProP	-1.87198		Amino Acids	Aspartokinase (EC 2.7.2.4)	0.0618908
Amino Acids	Aspartokinase (EC 2.7.2.4)	-1.84698		Amino Acids	Sulfite reductase [NADPH] flavoprotein alpha-component (EC 1.8.1.2)	0.0684498
Amino Acids	Phosphoenolpyruvate carboxylase (EC 4.1.1.31)	-1.83968		Amino Acids	S-adenosylmethionine decarboxylase proenzyme (EC 4.1.1.50), prokaryotic class 1A	0.0790971
Amino Acids	Aspartate-semialdehyde dehydrogenase (EC 1.2.1.11)	-1.82014		Amino Acids	Homoserine kinase (EC 2.7.1.39)	0.0920527
Amino Acids	Acetylornithine aminotransferase (EC 2.6.1.11)	-1.76889		Amino Acids	Urease accessory protein UreE	0.097019
Amino Acids	Probable transcriptional activator for leuABCD operon	-1.71998		Amino Acids	Dihydroxy-acid dehydratase (EC 4.2.1.9)	0.115829
Amino Acids	Gamma-glutamyltranspeptidase (EC 2.3.2.2)	-1.64959		Amino Acids	N-acetyl-L,L-diaminopimelate aminotransferase (EC 2.6.1.-)	0.133545
Amino Acids	Lysine/cadaverine antiporter membrane protein CadB	-1.62044		Amino Acids	Prephenate dehydratase (EC 4.2.1.51)	0.15714
Amino Acids	4-aminobutyraldehyde dehydrogenase (EC 1.2.1.19)	-1.62044		Amino Acids	Arginine/ornithine antiporter ArcD	0.211547
Amino Acids	Sulfate adenylyltransferase subunit 1 (EC 2.7.7.4)	-1.55005		Amino Acids	Serine hydroxymethyltransferase (EC 2.1.2.1)	0.241286
Amino Acids	Sulfate adenylyltransferase subunit 2 (EC 2.7.7.4)	-1.55005		Amino Acids	Sulfate permease	0.25542
Amino Acids	Threonine synthase (EC 4.2.3.1)	-1.40975		Amino Acids	Ornithine carbamoyltransferase (EC 2.1.3.3)	0.289317
Amino Acids	Cystathionine beta-lyase (EC 4.4.1.8)	-1.39805		Amino Acids	Pyrroline-5-carboxylate reductase (EC 1.5.1.2)	0.333086
Amino Acids	Tryptophanase (EC 4.1.99.1)	-1.13502		Amino Acids	Threonine synthase (EC 4.2.3.1)	0.35112
Amino Acids	Sodium/glycine symporter GlyP	-1.13502		Amino Acids	S-adenosylmethionine synthetase (EC 2.5.1.6)	0.360053
Amino Acids	HTH-type transcriptional regulator IlvY	-1.13502		Amino Acids	Ketol-acid reductoisomerase (EC 1.1.1.86)	0.364715
Amino Acids	Diaminopimelate epimerase (EC 5.1.1.7)	-1.13502		Amino Acids	Methionine ABC transporter substrate-binding protein	0.386285
Amino Acids	Arginine/agmatine antiporter	-1.13502		Amino Acids	Acetylglutamate kinase (EC 2.7.2.8)	0.397885
Amino Acids	Histidine ABC transporter, permease protein HisM (TC 3.A.1.3.1)	-1.13502		Amino Acids	Carboxynorspermidine decarboxylase, putative (EC 4.1.1.-)	0.473582
Amino Acids	Succinylglutamic semialdehyde dehydrogenase (EC 1.2.1.71)	-1.13502		Amino Acids	Methionine ABC transporter ATP-binding protein	0.504835
Amino Acids	Shikimate kinase III (EC 2.7.1.71)	-1.13502		Amino Acids	Meso-diaminopimelate D-dehydrogenase (EC 1.4.1.16)	0.512056
Amino Acids	Phosphoadenylyl-sulfate reductase [thioredoxin] (EC 1.8.4.8)	-1.13502		Amino Acids	N-acetylglutamate synthase (EC 2.3.1.1)	0.512056
Amino Acids	D-serine permease DsdX	-1.13502		Amino Acids	Eukaryotic-type low-affinity urea transporter	0.512056
Amino Acids	threonine dehydrogenase	-1.13502		Amino Acids	Urea carboxylase-related ABC transporter, ATPase protein	0.512056
Amino Acids	Lysine decarboxylase 2, constitutive (EC 4.1.1.18)	-0.813087		Amino Acids	Glutamate racemase (EC 5.1.1.3)	0.537592
Amino Acids	Succinylarginine dihydrolase (EC 3.5.3.23)	-0.649588		Amino Acids	Indole-3-glycerol phosphate synthase (EC 4.1.1.48)	0.594949
Amino Acids	4-hydroxyphenylpyruvate dioxygenase (EC 1.13.11.27)	-0.550053		Amino Acids	Aromatic amino acid transport protein AroP	0.616393
Amino Acids	Putative 2,4-dihydroxyhept-2-ene-1,7-dioic acid aldolase	-0.550053		Amino Acids	Adenylylsulfate kinase (EC 2.7.1.25)	0.656446
Amino Acids	Predicted L-serine dehydratase (EC 4.3.1.17) TdcG	-0.550053		Amino Acids	Chorismate mutase (EC 5.4.99.5)	0.66406
Amino Acids	Sulfate and thiosulfate import ATP-binding protein CysA (EC 3.6.3.25)	-0.456943		Amino Acids	Homoserine dehydrogenase (EC 1.1.1.3)	0.700818
Amino Acids	Proline-specific permease proY	-0.32766		Amino Acids	Acetolactate synthase large subunit (EC 2.2.1.6)	0.702209
Amino Acids	Histidinol-phosphatase (EC 3.1.3.15)	-0.293713		Amino Acids	Chorismate mutase I (EC 5.4.99.5)	0.704702
Amino Acids	Histidine ABC transporter, histidine-binding periplasmic protein precursor HisJ (TC 3.A.1.3.1)	-0.135015		Amino Acids	Acetolactate synthase small subunit (EC 2.2.1.6)	0.734449
Amino Acids	Transcriptional regulator of catabolic arginine decarboxylase (adiA)	-0.135015		Amino Acids	Malate permease	0.736488
Amino Acids	Lysine 2,3-aminomutase (EC 5.4.3.2)	-0.135015		Amino Acids	Pyruvate formate-lyase activating enzyme (EC 1.97.1.4)	0.762693
Amino Acids	Putrescine aminotransferase (EC 2.6.1.82)	0.0349098		Amino Acids	Anthranilate synthase, aminase component (EC 4.1.3.27)	0.775091
Amino Acids	NADP-specific glutamate dehydrogenase (EC 1.4.1.4)	0.174073		Amino Acids	Transcriptional regulator ArcR essential for anaerobic expression of the ADI pathway, Crp/Fnr family	0.787691
Amino Acids	Sulfate transport system permease protein CysW	0.449947		Amino Acids	Histidinol-phosphatase (EC 3.1.3.15)	0.801563
Amino Acids	ATP phosphoribosyltransferase (EC 2.4.2.17)	0.449947		Amino Acids	Histidinol dehydrogenase (EC 1.1.1.23)	0.802572
Amino Acids	Serine hydroxymethyltransferase (EC 2.1.2.1)	0.605181		Amino Acids	Aromatic ring-opening dioxygenase	0.816911
Amino Acids	2-amino-3-ketobutyrate coenzyme A ligase (EC 2.3.1.29)	0.864985		Amino Acids	Threonine dehydratase (EC 4.3.1.19)	0.852712
Amino Acids	Pyruvate-flavodoxin oxidoreductase (EC 1.2.7.-)	0.96452		Amino Acids	Imidazoleglycerol-phosphate dehydratase (EC 4.2.1.19)	0.927094
Amino Acids	2-isopropylmalate synthase (EC 2.3.3.13)	1.05112		Amino Acids	Threonine dehydrogenase and related Zn-dependent dehydrogenases	0.971488
Amino Acids	Imidazole glycerol phosphate synthase cyclase subunit (EC 4.1.3.-)	1.18225		Amino Acids	Formiminoglutamase (EC 3.5.3.8)	1.01549
Amino Acids	L-threonine 3-dehydrogenase (EC 1.1.1.103)	1.18691		Amino Acids	Urease accessory protein UreG	1.02006
Amino Acids	Homoserine O-acetyltransferase (EC 2.3.1.31)	1.32442		Amino Acids	Phosphoribosyl-ATP pyrophosphatase (EC 3.6.1.31)	1.06845
Amino Acids	Threonine dehydrogenase and related Zn-dependent dehydrogenases	1.86498		Amino Acids	Branched-chain amino acid aminotransferase (EC 2.6.1.42)	1.08524
Amino Acids	Leucine-responsive regulatory protein, regulator for leucine (or lrp) regulon and high-affinity branched-chain amino acid transport system	2.18691		Amino Acids	Arginine utilization regulatory protein RocR	1.09702
Amino Acids	Sulfate permease	2.58745		Amino Acids	Arginine/ornithine ABC transporter, ATP-binding protein AotP	1.09702
Amino Acids	Methylmalonate-semialdehyde dehydrogenase (EC 1.2.1.27)	3.56542		Amino Acids	Sulfate adenylyltransferase subunit 2 (EC 2.7.7.4)	1.09702
Amino Acids	Cysteine synthase B (EC 2.5.1.47)	4.22254		Amino Acids	Arginine/ornithine antiporter	1.09702
Amino Acids	NADP-dependent malic enzyme (EC 1.1.1.40)	4.83391		Amino Acids	Branched-chain alpha-keto acid dehydrogenase, E1 component, beta subunit (EC 1.2.4.4)	1.09702
Amino Acids	2-methylcitrate dehydratase FeS dependent (EC 4.2.1.79)	20		Amino Acids	L-beta-lysine 5,6-aminomutase alpha subunit (EC 5.4.3.3)	1.17976
Amino Acids	Histidine ABC transporter, permease protein HisQ (TC 3.A.1.3.1)	20		Amino Acids	NADP-specific glutamate dehydrogenase (EC 1.4.1.4)	1.19311
Amino Acids	Bacilysin biosynthesis oxidoreductase BacC	20		Amino Acids	Pyruvate-flavodoxin oxidoreductase (EC 1.2.7.-)	1.20445
Amino Acids	Cyanophycin synthase (EC 6.3.2.29)(EC 6.3.2.30)	20		Amino Acids	Methionine transporter MetT	1.32613
Amino Acids	Sulfate and thiosulfate binding protein CysP	20		Amino Acids	Cystathionine beta-synthase (EC 4.2.1.22)	1.38653
Amino Acids	Ferredoxin-dependent glutamate synthase (EC 1.4.7.1)	20		Amino Acids	Tryptophanase (EC 4.1.99.1)	1.4236
Amino Acids	Methylcrotonyl-CoA carboxylase carboxyl transferase subunit (EC 6.4.1.4)	20		Amino Acids	L-serine dehydratase (EC 4.3.1.17)	1.44038
Amino Acids	Meso-diaminopimelate D-dehydrogenase (EC 1.4.1.16)	20		Amino Acids	Arginase (EC 3.5.3.1)	1.51206
Amino Acids	3-dehydroquinate synthase (EC 4.2.3.4)	20		Amino Acids	Imidazolonepropionase (EC 3.5.2.7)	1.52836
Amino Acids	Cystathionine beta-synthase (EC 4.2.1.22)	20		Amino Acids	Formiminotetrahydrofolate cyclodeaminase (EC 4.3.1.4)	1.58401
Amino Acids	Probable two-component sensor, near polyamine transporter	20		Amino Acids	L-beta-lysine 5,6-aminomutase beta subunit (EC 5.4.3.3)	1.59101
Amino Acids	PutR, transcriptional activator of PutA and PutP	20		Amino Acids	Histidine ammonia-lyase (EC 4.3.1.3)	1.61314
Amino Acids	Threonine catabolic operon transcriptional activator TdcR	20		Amino Acids	Citrate synthase (si) (EC 2.3.3.1)	1.62058
Amino Acids	HupE-UreJ family metal transporter	20		Amino Acids	Lysine 2,3-aminomutase (EC 5.4.3.2)	1.66797
Amino Acids	3-hydroxyacyl-CoA dehydrogenase (EC 1.1.1.35)	20		Amino Acids	Alanine racemase (EC 5.1.1.1)	1.66905
Amino Acids	3-hydroxyisobutyrate dehydrogenase (EC 1.1.1.31)	20		Amino Acids	Sodium/glycine symporter GlyP	1.81876
Amino Acids	Branched-chain acyl-CoA dehydrogenase (EC 1.3.99.12)	20		Amino Acids	Methionine gamma-lyase (EC 4.4.1.11)	1.85859
Amino Acids	Dihydrolipoamide acyltransferase component of branched-chain alpha-keto acid dehydrogenase complex (EC 2.3.1.168)	20		Amino Acids	Cysteine synthase B (EC 2.5.1.47)	1.88242
Amino Acids	Dihydrolipoamide dehydrogenase of branched-chain alpha-keto acid dehydrogenase (EC 1.8.1.4)	20		Amino Acids	3-hydroxyacyl-CoA dehydrogenase (EC 1.1.1.35)	1.97149
Aromatics	Aldehyde dehydrogenase (EC 1.2.1.3), PaaZ	-20		Amino Acids	NAD-specific glutamate dehydrogenase (EC 1.4.1.2)	1.99748
Aromatics	Ortho-halobenzoate 1,2-dioxygenase alpha-ISP protein OhbB	-20		Amino Acids	Cysteine synthase A (EC 2.5.1.47)	2.08993
Aromatics	benzoate-specific porin	-20		Amino Acids	L-lysine permease	2.19154
Aromatics	3-oxoadipate CoA-transferase subunit A (EC 2.8.3.6)	-20		Amino Acids	Glutamate formiminotransferase (EC 2.1.2.5)	2.26542
Aromatics	3-oxoadipate CoA-transferase subunit B (EC 2.8.3.6)	-20		Amino Acids	Putrescine-ornithine antiporter	2.75998
Aromatics	Beta-ketoadipate enol-lactone hydrolase (EC 3.1.1.24)	-20		Amino Acids	Leucine dehydrogenase (EC 1.4.1.9)	20
Aromatics	Catechol 1,2-dioxygenase (EC 1.13.11.1)	-20		Amino Acids	Acetoacetyl-CoA synthetase (EC 6.2.1.16)	20
Aromatics	1,2-dihydroxycyclohexa-3,5-diene-1-carboxylate dehydrogenase (EC 1.3.1.25)	-20		Amino Acids	Biotin carboxyl carrier protein of methylcrotonyl-CoA carboxylase	20
Aromatics	Aromatic-amino-acid aminotransferase (EC 2.6.1.57)	-20		Amino Acids	Methylcrotonyl-CoA carboxylase carboxyl transferase subunit (EC 6.4.1.4)	20
Aromatics	Homogentisate 1,2-dioxygenase (EC 1.13.11.5)	-20		Amino Acids	Methylglutaconyl-CoA hydratase (EC 4.2.1.18)	20
Aromatics	Phenylpropionate dioxygenase and related ring-hydroxylating dioxygenases, large terminal subunit	-20		Amino Acids	L-pipecolate dehydrogenase (EC 1.5.99.3)	20
Aromatics	PhaK-like protein	-20		Amino Acids	3-hydroxyisobutyryl-CoA hydrolase (EC 3.1.2.4)	20
Aromatics	Aconitate hydratase (EC 4.2.1.3)	-5.62044		Aromatics	Putative Acyl-CoA thiolase	-20
Aromatics	Benzoate transport protein	-3.45694		Aromatics	2-polyprenylphenol hydroxylase and related flavodoxin oxidoreductases	-20
Aromatics	Putative 3-hydroxyacyl-coa dehydrogenase	-3.45694		Aromatics	Putative 3-hydroxyacyl-coa dehydrogenase	-20
Aromatics	mandelate racemase/muconate lactonizing enzyme family protein	-1.55005		Aromatics	Benzoate transport protein	-4.18838
Aromatics	Acyl-CoA dehydrogenase, short-chain specific (EC 1.3.99.2)	-1.33571		Aromatics	Transcriptional regulator, IclR family	-2.48794
Aromatics	P-hydroxybenzoate hydroxylase (EC 1.14.13.2)	-1.13502		Aromatics	2-oxo-hepta-3-ene-1,7-dioic acid hydratase (EC 4.2.-.-)	-2.36241
Aromatics	4-hydroxybenzoate transporter	-0.550053		Aromatics	mandelate racemase/muconate lactonizing enzyme family protein	-1.94738
Aromatics	Transcriptional regulator, IclR family	-0.32766		Aromatics	Histidinol-phosphate aminotransferase (EC 2.6.1.9)	-1.12266
Aromatics	4-hydroxyphenylacetate 3-monooxygenase (EC 1.14.13.3)	-0.135015		Aromatics	Fumarylacetoacetase (EC 3.7.1.2)	-0.487944
Aromatics	Histidinol-phosphate aminotransferase (EC 2.6.1.9)	7.57493		Aromatics	4-carboxymuconolactone decarboxylase (EC 4.1.1.44)	0.097019
Aromatics	Benzoate 1,2-dioxygenase alpha subunit (EC 1.14.12.10)	20		Aromatics	Aconitate hydratase (EC 4.2.1.3)	0.155913
Aromatics	Benzoate transport, inner-membrane translocator	20		Aromatics	Acyl-CoA dehydrogenase, short-chain specific (EC 1.3.99.2)	1.05063
Aromatics	Succinyl-CoA:3-ketoacid-coenzyme A transferase subunit A (EC 2.8.3.5)	20		Aromatics	Salicylate hydroxylase (EC 1.14.13.1)	1.38653
Aromatics	Succinyl-CoA:3-ketoacid-coenzyme A transferase subunit B (EC 2.8.3.5)	20		Aromatics	Beta-ketoadipate enol-lactone hydrolase (EC 3.1.1.24)	20
Aromatics	Phenylacetaldehyde dehydrogenase (EC 1.2.1.39)	20		Aromatics	Succinyl-CoA:3-ketoacid-coenzyme A transferase subunit A (EC 2.8.3.5)	20
Aromatics	4-carboxymuconolactone decarboxylase (EC 4.1.1.44)	20		Aromatics	Succinyl-CoA:3-ketoacid-coenzyme A transferase subunit B (EC 2.8.3.5)	20
Aromatics	Quinate/shikimate dehydrogenase [Pyrroloquinoline-quinone] (EC 1.1.99.25)	20		Aromatics	4-hydroxybenzoate transporter	20
Aromatics	putative 4-hydroxybenzoyl-CoA thioesterase	20		Aromatics	Phenylacetaldehyde dehydrogenase (EC 1.2.1.39)	20
Carbohydrates	2,3-butanediol dehydrogenase, S-alcohol forming, (S)-acetoin-specific (EC 1.1.1.76)	-20		Aromatics	Phenylpropionate dioxygenase and related ring-hydroxylating dioxygenases, large terminal subunit	20
Carbohydrates	3-hydroxybutyryl-CoA dehydratase (EC 4.2.1.55)	-20		Aromatics	Probable VANILLIN dehydrogenase oxidoreductase protein (EC 1.-.-.-)	20
Carbohydrates	Ferredoxin-like protein FixX	-20		Aromatics	Putative benzaldehyde dehydrogenase oxidoreductase protein (EC 1.2.1.28)	20
Carbohydrates	Outer surface protein of unknown function, cellobiose operon	-20		Aromatics	Vanillate O-demethylase oxygenase subunit (EC 1.14.13.82)	20
Carbohydrates	PTS system, diacetylchitobiose-specific IIC component (EC 2.7.1.69)	-20		Carbohydrates	2-ketogluconate transporter	-20
Carbohydrates	N-Acetyl-D-glucosamine ABC transport system, permease protein 2	-20		Carbohydrates	Cellobiose phosphotransferase system YdjC-like protein	-20
Carbohydrates	5-keto-D-gluconate 5-reductase (EC 1.1.1.69)	-20		Carbohydrates	PTS system, diacetylchitobiose-specific IIB component (EC 2.7.1.69)	-20
Carbohydrates	Pectin degradation protein KdgF	-20		Carbohydrates	2-keto-3-deoxygluconate permease (KDG permease)	-20
Carbohydrates	Transcriptional regulator KdgR, KDG operon repressor	-20		Carbohydrates	Pectin degradation protein KdgF	-20
Carbohydrates	PTS system, glucitol/sorbitol-specific IIB component and second of two IIC components (EC 2.7.1.69)	-20		Carbohydrates	D-allose ABC transporter, permease component	-20
Carbohydrates	Sorbitol operon transcription regulator	-20		Carbohydrates	D-allose kinase (EC 2.7.1.55)	-20
Carbohydrates	Galactitol utilization operon repressor	-20		Carbohydrates	D-allulose-6-phosphate 3-epimerase (EC 5.1.3.-), row_id 1016	-20
Carbohydrates	PTS system, galactitol-specific IIB component (EC 2.7.1.69)	-20		Carbohydrates	D-galactonate regulator, IclR family	-20
Carbohydrates	Predicted galactitol operon regulator (Transcriptional antiterminator), BglG family	-20		Carbohydrates	D-galactonate transporter	-20
Carbohydrates	D-allulose-6-phosphate 3-epimerase (EC 5.1.3.-), row_id 1016	-20		Carbohydrates	Galactonate dehydratase (EC 4.2.1.6)	-20
Carbohydrates	Transcriptional regulator of D-allose utilization, RpiR family	-20		Carbohydrates	Predicted nucleoside ABC transporter, substrate-binding component	-20
Carbohydrates	Sugar diacid utilization regulator SdaR	-20		Carbohydrates	Octanoate-[acyl-carrier-protein]-protein-N-octanoyltransferase	-20
Carbohydrates	Gluconate operon transcriptional repressor	-20		Carbohydrates	Ethanolamine operon regulatory protein	-20
Carbohydrates	Low-affinity gluconate/H+ symporter GntU	-20		Carbohydrates	related to 6-phospho-3-hexuloisomerase	-20
Carbohydrates	Positive regulator of L-idonate catabolism	-20		Carbohydrates	Fructose repressor FruR, LacI family	-20
Carbohydrates	Predicted nucleoside ABC transporter, ATP-binding component	-20		Carbohydrates	Dihydroxyacetone kinase, ATP-dependent (EC 2.7.1.29)	-20
Carbohydrates	Ribose ABC transport system, high affinity permease RbsD (TC 3.A.1.2.1)	-20		Carbohydrates	Propanediol dehydratase reactivation factor small subunit	-20
Carbohydrates	Dihydrolipoamide dehydrogenase of 2-oxoglutarate dehydrogenase (EC 1.8.1.4)	-20		Carbohydrates	Predicted glycogen synthase, ADP-glucose transglucosylase (EC 2.4.1.21), Actinobacterial type	-20
Carbohydrates	2-dehydro-3-deoxygluconate kinase (EC 2.7.1.45)	-20		Carbohydrates	Putative glycogen debranching enzyme, archaeal type, TIGR01561	-20
Carbohydrates	Ethanolamine sensory transduction histidine kinase	-20		Carbohydrates	6-phosphofructokinase class II (EC 2.7.1.11)	-20
Carbohydrates	Ethanolamine two-component response regulator	-20		Carbohydrates	Hexose phosphate uptake regulatory protein UhpC	-20
Carbohydrates	Ethanolamine utilization polyhedral-body-like protein EutM	-20		Carbohydrates	Sensor histidine protein kinase UhpB, glucose-6-phosphate specific (EC 2.7.13.3)	-20
Carbohydrates	Ethanolamine utilization polyhedral-body-like protein EutN	-20		Carbohydrates	L-arabinose transport system permease protein (TC 3.A.1.2.2)	-20
Carbohydrates	Ethanolamine utilization protein similar to PduA/PduJ	-20		Carbohydrates	Protein AraJ precursor	-20
Carbohydrates	Ethanolamine utilization protein similar to PduL	-20		Carbohydrates	Ribulokinase (EC 2.7.1.16)	-20
Carbohydrates	Ethanolamine utilization protein similar to PduU	-20		Carbohydrates	3-dehydro-L-gulonate 2-dehydrogenase (EC 1.1.1.130)	-20
Carbohydrates	CoA-acylating propionaldehyde dehydrogenase	-20		Carbohydrates	Ascorbate utilization transcriptional regulator UlaR, HTH-type	-20
Carbohydrates	Transcriptional regulator HxlR, formaldehyde assimilation	-20		Carbohydrates	L-xylulose/3-keto-L-gulonate kinase (EC 2.7.1.-)	-20
Carbohydrates	Glycerol-3-phosphate regulon repressor, DeoR family	-20		Carbohydrates	L-fucose mutarotase	-20
Carbohydrates	ATP:Cob(I)alamin adenosyltransferase (EC 2.5.1.17), ethanolamine utilization	-20		Carbohydrates	L-rhamnose mutarotase	-20
Carbohydrates	Propanediol dehydratase reactivation factor large subunit	-20		Carbohydrates	Rhamnogalacturonide transporter RhiT	-20
Carbohydrates	Propanediol dehydratase small subunit (EC 4.2.1.28)	-20		Carbohydrates	Transcriptional regulator of rhamnose utilization, AraC family	-20
Carbohydrates	NADPH-dependent glyceraldehyde-3-phosphate dehydrogenase (EC 1.2.1.13)	-20		Carbohydrates	Lactate-responsive regulator LldR in Enterobacteria, GntR family	-20
Carbohydrates	Pyruvate,phosphate dikinase (EC 2.7.9.1)	-20		Carbohydrates	Predicted galacto-N-biose-/lacto-N-biose I ABC transporter, permease component 2	-20
Carbohydrates	uncharacterized domain	-20		Carbohydrates	Lactose permease	-20
Carbohydrates	Alpha-L-arabinofuranosidase II precursor (EC 3.2.1.55)	-20		Carbohydrates	Mgl repressor and galactose ultrainduction factor GalS, HTH-type transcriptional regulator	-20
Carbohydrates	L-arabonate dehydratase (EC 4.2.1.25)	-20		Carbohydrates	Evolved beta-D-galactosidase, beta subunit	-20
Carbohydrates	Ascorbate utilization transcriptional regulator UlaR, HTH-type	-20		Carbohydrates	Maltose phosphorylase (EC 2.4.1.8)	-20
Carbohydrates	L-xylulose/3-keto-L-gulonate kinase (EC 2.7.1.-)	-20		Carbohydrates	Maltose regulon regulatory protein MalI (repressor for malXY)	-20
Carbohydrates	Alpha-L-fucosidase (EC 3.2.1.51)	-20		Carbohydrates	Oligo-1,6-glucosidase (EC 3.2.1.10)	-20
Carbohydrates	L-rhamnose mutarotase	-20		Carbohydrates	Predicted maltose transporter MalT	-20
Carbohydrates	L-rhamnose operon regulatory protein RhaS	-20		Carbohydrates	Sugar phosphate isomerases/epimerases family protein YcjR	-20
Carbohydrates	Predicted rhamnogalacturonan lyase in rhamnose utilization cluster	-20		Carbohydrates	Transcriptional regulator YcjW, LacI family, possibly involved in maltodextrin utilization pathway	-20
Carbohydrates	Lactate-responsive regulator LldR in Enterobacteria, GntR family	-20		Carbohydrates	Mannitol operon repressor	-20
Carbohydrates	N-acetylhexosamine 1-kinase	-20		Carbohydrates	PTS system, mannitol-specific cryptic IIA component (EC 2.7.1.69)	-20
Carbohydrates	6-phospho-beta-galactosidase (EC 3.2.1.85)	-20		Carbohydrates	Melibiose operon regulatory protein	-20
Carbohydrates	Lactose permease	-20		Carbohydrates	Galactosamine-6-phosphate isomerase (galactosamine-6-phosphate deaminase) (EC 5.3.1.-)	-20
Carbohydrates	Mgl repressor and galactose ultrainduction factor GalS, HTH-type transcriptional regulator	-20		Carbohydrates	Glycolate dehydrogenase (EC 1.1.99.14), FAD-binding subunit GlcE	-20
Carbohydrates	PTS system, lactose-specific IIA component (EC 2.7.1.69)	-20		Carbohydrates	Propanediol utilization polyhedral body protein PduA	-20
Carbohydrates	Evolved beta-D-galactosidase transcriptional repressor	-20		Carbohydrates	Acetate permease ActP (cation/acetate symporter)	-20
Carbohydrates	Inner membrane ABC transporter permease protein YcjO	-20		Carbohydrates	Putative membrane protein, clustering with ActP	-20
Carbohydrates	Maltose operon periplasmic protein MalM	-20		Carbohydrates	Aldose 1-epimerase family protein YphB	-20
Carbohydrates	Transcriptional regulator of maltose utilization, LacI family	-20		Carbohydrates	Hypothetical zinc-type alcohol dehydrogenase-like protein YphC	20
Carbohydrates	Mannitol operon repressor	-20		Carbohydrates	Inner membrane protein YphA	-20
Carbohydrates	PTS system, mannitol-specific cryptic IIA component (EC 2.7.1.69)	-20		Carbohydrates	Predicted sugar ABC transport system, ATP-binding protein YphE	-20
Carbohydrates	GALNS arylsulfatase regulator (Fe-S oxidoreductase)	-20		Carbohydrates	Predicted sugar ABC transport system, periplasmic binding protein YphF precursor	-20
Carbohydrates	Galactosamine-6-phosphate isomerase (galactosamine-6-phosphate deaminase) (EC 5.3.1.-)	-20		Carbohydrates	Xylose ABC transporter, permease protein XylH	-20
Carbohydrates	PTS system, galactosamine-specific IIB component (EC 2.7.1.69)	-20		Carbohydrates	Xylose activator XylR (AraC family)	-20
Carbohydrates	Transketolase, C-terminal section (EC 2.2.1.1)	-20		Carbohydrates	Transcriptional repressor of the lac operon	-5.89167
Carbohydrates	Transketolase, N-terminal section (EC 2.2.1.1)	-20		Carbohydrates	Acetyl-coenzyme A synthetase (EC 6.2.1.1)	-5.68172
Carbohydrates	Propanediol utilization polyhedral body protein PduA	-20		Carbohydrates	Cytoplasmic trehalase (EC 3.2.1.28)	-4.94738
Carbohydrates	Propanediol utilization polyhedral body protein PduB	-20		Carbohydrates	L-arabinose isomerase (EC 5.3.1.4)	-4.48794
Carbohydrates	Propanediol utilization polyhedral body protein PduU	-20		Carbohydrates	Glycolate permease	-4.39483
Carbohydrates	Propanediol utilization protein PduV	-20		Carbohydrates	cytosolic long-chain acyl-CoA thioester hydrolase family protein	-4.20904
Carbohydrates	Propionyl-CoA carboxylase carboxyl transferase subunit (EC 6.4.1.3)	-20		Carbohydrates	Propionate catabolism operon regulatory protein PrpR	-4.18838
Carbohydrates	Malolactic enzyme (EC 1.-.-.-)	-20		Carbohydrates	2-methylcitrate dehydratase (EC 4.2.1.79)	-4.18838
Carbohydrates	Malolactic regulator	-20		Carbohydrates	Xylulose kinase (EC 2.7.1.17)	-4.18838
Carbohydrates	Pyruvate dehydrogenase E1 component beta subunit (EC 1.2.4.1)	-20		Carbohydrates	D-galactarate permease	-4.07291
Carbohydrates	Phosphoglyceromutase	-20		Carbohydrates	Homolog of fucose/glucose/galactose permeases	-4.07291
Carbohydrates	Alpha-amylase (EC 3.2.1.1)	-20		Carbohydrates	Evolved beta-D-galactosidase transcriptional repressor	-4.07291
Carbohydrates	Hypothetical zinc-type alcohol dehydrogenase-like protein YphC	-20		Carbohydrates	Galactose operon repressor, GalR-LacI family of transcriptional regulators	-4.05579
Carbohydrates	Transcriptional regulator in cluster with Zn-dependent hydrolase	-20		Carbohydrates	Mannitol-1-phosphate 5-dehydrogenase (EC 1.1.1.17)	-3.94738
Carbohydrates	Citrate lyase gamma chain, acyl carrier protein (EC 4.1.3.6)	-20		Carbohydrates	Trehalase (EC 3.2.1.28)	-3.94738
Carbohydrates	Glucan 1,6-alpha-glucosidase (EC 3.2.1.70)	-10.5625		Carbohydrates	Hexuronate transporter	-3.80987
Carbohydrates	Phosphoglycerate kinase (EC 2.7.2.3)	-9.40024		Carbohydrates	Glucitol operon repressor	-3.80987
Carbohydrates	Dihydrolipoamide acetyltransferase component (E2) of acetoin dehydrogenase complex (EC 2.3.1.-)	-8.29825		Carbohydrates	Periplasmic alpha-amylase (EC 3.2.1.1)	-3.80987
Carbohydrates	Dihydrolipoamide dehydrogenase of acetoin dehydrogenase (EC 1.8.1.4)	-8.21131		Carbohydrates	L-fuculokinase (EC 2.7.1.51)	-3.80987
Carbohydrates	Acetoin dehydrogenase E1 component beta-subunit (EC 1.2.4.-)	-7.41579		Carbohydrates	L-rhamnose isomerase (EC 5.3.1.14)	-3.80987
Carbohydrates	N-acetylglucosamine-6-phosphate deacetylase (EC 3.5.1.25)	-7.16182		Carbohydrates	Aconitate hydratase 2 (EC 4.2.1.3)	-3.80987
Carbohydrates	Glucose-6-phosphate isomerase (EC 5.3.1.9)	-6.57131		Carbohydrates	Arabinose-proton symporter	-3.73587
Carbohydrates	Cytoplasmic alpha-amylase (EC 3.2.1.1)	-6.51005		Carbohydrates	5-keto-D-gluconate 5-reductase (EC 1.1.1.69)	-3.65787
Carbohydrates	Enolase (EC 4.2.1.11)	-6.27797		Carbohydrates	Galactitol-1-phosphate 5-dehydrogenase (EC 1.1.1.251)	-3.65787
Carbohydrates	Dihydrolipoamide acetyltransferase component of pyruvate dehydrogenase complex (EC 2.3.1.12)	-6.14251		Carbohydrates	High-affinity gluconate transporter GntT	-3.65787
Carbohydrates	Maltodextrin glucosidase (EC 3.2.1.20)	-5.72996		Carbohydrates	Isocitrate lyase (EC 4.1.3.1)	-3.65787
Carbohydrates	Glucosamine--fructose-6-phosphate aminotransferase [isomerizing] (EC 2.6.1.16)	-5.72679		Carbohydrates	Transcriptional activator of maltose regulon, MalT	-3.60342
Carbohydrates	Maltose/maltodextrin ABC transporter, permease protein MalF	-5.62044		Carbohydrates	L-rhamnose-proton symporter	-3.48794
Carbohydrates	6-phosphofructokinase (EC 2.7.1.11)	-5.55648		Carbohydrates	2-methylcitrate synthase (EC 2.3.3.5)	-3.48794
Carbohydrates	Galactose-1-phosphate uridylyltransferase (EC 2.7.7.10)	-5.4062		Carbohydrates	Malate synthase (EC 2.3.3.9)	-3.39483
Carbohydrates	Propanediol dehydratase reactivation factor small subunit	-5.38294		Carbohydrates	Uncharacterized protein YphG, TPR-domain containing	-3.34592
Carbohydrates	Lacto-N-biose phosphorylase (EC 2.4.1.211)	-5.38294		Carbohydrates	Pyruvate dehydrogenase E1 component (EC 1.2.4.1)	-3.2953
Carbohydrates	Putative deoxyribose-specific ABC transporter, permease protein	-5.28939		Carbohydrates	Galactoside O-acetyltransferase (EC 2.3.1.18)	-3.2953
Carbohydrates	Beta-glucoside bgl operon antiterminator, BglG family	-5.27797		Carbohydrates	Zinc-type alcohol dehydrogenase YcjQ	-3.2953
Carbohydrates	Putative deoxyribose-specific ABC transporter, ATP-binding protein	-5.27378		Carbohydrates	Transcriptional repressor of aga operon	-3.2953
Carbohydrates	1-phosphofructokinase (EC 2.7.1.56)	-5.23548		Carbohydrates	Predicted sugar ABC transport system, permease protein YphD	-3.2953
Carbohydrates	Glycerol dehydrogenase (EC 1.1.1.6)	-5.19391		Carbohydrates	Glucarate dehydratase (EC 4.2.1.40)	-3.18838
Carbohydrates	Multiple sugar ABC transporter, ATP-binding protein	-5.17454		Carbohydrates	Deoxyribose operon repressor, DeoR family	-3.07291
Carbohydrates	Maltose/maltodextrin ABC transporter, permease protein MalG	-5.17315		Carbohydrates	2-dehydro-3-deoxyglucarate aldolase (EC 4.1.2.20)	-3.07291
Carbohydrates	Ethanolamine permease	-5.17064		Carbohydrates	Glycolate utilization operon transcriptional activator GlcC	-3.07291
Carbohydrates	Acetoin dehydrogenase E1 component alpha-subunit (EC 1.2.4.-)	-5.1113		Carbohydrates	L-rhamnose operon transcriptional activator RhaR	-3.07291
Carbohydrates	Triosephosphate isomerase (EC 5.3.1.1)	-5.10771		Carbohydrates	GALNS arylsulfatase regulator (Fe-S oxidoreductase)	-3.07291
Carbohydrates	Pyruvate kinase (EC 2.7.1.40)	-5.07691		Carbohydrates	Glycolate dehydrogenase (EC 1.1.99.14), iron-sulfur subunit GlcF	-3.07291
Carbohydrates	Fructokinase (EC 2.7.1.4)	-5.0479		Carbohydrates	D-galactarate dehydratase (EC 4.2.1.42)	-2.99044
Carbohydrates	Phosphatase NagD predicted to act in N-acetylglucosamine utilization subsystem	-4.993		Carbohydrates	Maltose regulon modulator	-2.99044
Carbohydrates	Ribose 5-phosphate isomerase A (EC 5.3.1.6)	-4.92434		Carbohydrates	Lactaldehyde dehydrogenase involved in fucose or rhamnose utilization (EC 1.2.1.22)	-2.98323
Carbohydrates	Glucose-6-phosphate 1-dehydrogenase (EC 1.1.1.49)	-4.92322		Carbohydrates	Predicted transcriptional regulator of N-Acetylglucosamine utilization, GntR family	-2.94738
Carbohydrates	Alpha-1,2-mannosidase	-4.92247		Carbohydrates	Putative ribose uptake protein RbsU, GRP transporter family (TC 2.A.7.5)	-2.94738
Carbohydrates	Mannose-6-phosphate isomerase (EC 5.3.1.8)	-4.90607		Carbohydrates	L-xylulose 5-phosphate 3-epimerase (EC 5.1.3.-)	-2.94738
Carbohydrates	Ethanolamine utilization protein EutQ	-4.8899		Carbohydrates	Putative oxidoreductase YcjS (EC 1.-.-.-), NADH-binding	-2.94738
Carbohydrates	Phosphopentomutase (EC 5.4.2.7)	-4.87573		Carbohydrates	Protein acetyltransferase	-2.88026
Carbohydrates	Trehalose-6-phosphate hydrolase (EC 3.2.1.93)	-4.79798		Carbohydrates	PTS system, sorbose-specific IIB component (EC 2.7.1.69)	-2.80987
Carbohydrates	Trehalose operon transcriptional repressor	-4.71998		Carbohydrates	Gluconate utilization system Gnt-I transcriptional repressor	-2.80987
Carbohydrates	Propanediol utilization protein PduL	-4.63752		Carbohydrates	Glycerol-3-phosphate regulon repressor, DeoR family	-2.80987
Carbohydrates	Predicted transcriptional regulator of N-Acetylglucosamine utilization, GntR family	-4.59445		Carbohydrates	Rhamnulokinase (EC 2.7.1.5)	-2.80987
Carbohydrates	Transcriptional repressor of aga operon	-4.59445		Carbohydrates	Maltose operon periplasmic protein MalM	-2.80987
Carbohydrates	Transcriptional repressor of the fructose operon, DeoR family	-4.54441		Carbohydrates	PTS system, galactosamine-specific IIB component (EC 2.7.1.69)	-2.80987
Carbohydrates	Galactose/methyl galactoside ABC transport system, ATP-binding protein MglA (EC 3.6.3.17)	-4.45694		Carbohydrates	N-acetylglucosamine-6P-responsive transcriptional repressor NagC, ROK family	-2.65787
Carbohydrates	Ribose ABC transport system, ATP-binding protein RbsA (TC 3.A.1.2.1)	-4.38294		Carbohydrates	Altronate oxidoreductase (EC 1.1.1.58)	-2.65787
Carbohydrates	L-ribulose-5-phosphate 4-epimerase (EC 5.1.3.4)	-4.38294		Carbohydrates	Glycerol-3-phosphate ABC transporter, periplasmic glycerol-3-phosphate-binding protein (TC 3.A.1.1.3)	-2.65787
Carbohydrates	Beta-galactosidase (EC 3.2.1.23)	-4.35948		Carbohydrates	Xylose isomerase (EC 5.3.1.5)	-2.65787
Carbohydrates	6-phospho-beta-glucosidase (EC 3.2.1.86)	-4.28882		Carbohydrates	D-xylose transport ATP-binding protein XylG	-2.65787
Carbohydrates	Glutamine synthetase type I (EC 6.3.1.2)	-4.18208		Carbohydrates	Chitinase (EC 3.2.1.14)	-2.60342
Carbohydrates	Galactose-6-phosphate isomerase, LacA subunit (EC 5.3.1.26)	-4.15355		Carbohydrates	Phosphogluconate dehydratase (EC 4.2.1.12)	-2.48794
Carbohydrates	PTS system, galactitol-specific IIC component (EC 2.7.1.69)	-4.13502		Carbohydrates	Aerobic C4-dicarboxylate transporter for fumarate, L-malate, D-malate, succunate	-2.48794
Carbohydrates	Phosphoenolpyruvate-dihydroxyacetone phosphotransferase (EC 2.7.1.121), subunit DhaM	-4.13502		Carbohydrates	Periplasmic beta-glucosidase (EC 3.2.1.21)	-2.48794
Carbohydrates	L-arabinose isomerase (EC 5.3.1.4)	-4.13502		Carbohydrates	Mannonate dehydratase (EC 4.2.1.8)	-2.48794
Carbohydrates	Galactokinase (EC 2.7.1.6)	-4.12698		Carbohydrates	Uxu operon transcriptional regulator	-2.48794
Carbohydrates	Lactose phosphotransferase system repressor	-4.00009		Carbohydrates	Predicted erythritol ABC transporter 1, ATP-binding component 1	-2.48794
Carbohydrates	Glycerol-3-phosphate ABC transporter, periplasmic glycerol-3-phosphate-binding protein (TC 3.A.1.1.3)	-3.94237		Carbohydrates	Xylose ABC transporter, periplasmic xylose-binding protein XylF	-2.48794
Carbohydrates	Cob(I)alamin adenosyltransferase PduO (EC 2.5.1.17)	-3.94237		Carbohydrates	Sugar diacid utilization regulator SdaR	-2.2953
Carbohydrates	Transcriptional regulator YcjW, LacI family, possibly involved in maltodextrin utilization pathway	-3.94237		Carbohydrates	Formyltetrahydrofolate deformylase (EC 3.5.1.10)	-2.2953
Carbohydrates	PTS system, galactose-specific IIC component (EC 2.7.1.69)	-3.89448		Carbohydrates	Mlc, transcriptional repressor of MalT (the transcriptional activator of maltose regulon) and manXYZ operon	-2.2953
Carbohydrates	Acetate kinase (EC 2.7.2.1)	-3.88395		Carbohydrates	Methylmalonyl-CoA mutase (EC 5.4.99.2)	-2.2953
Carbohydrates	6-phosphogluconolactonase (EC 3.1.1.31)	-3.86972		Carbohydrates	Uronate isomerase (EC 5.3.1.12)	-2.27221
Carbohydrates	Acetaldehyde dehydrogenase, ethanolamine utilization cluster	-3.85748		Carbohydrates	Fumarate hydratase class I, anaerobic (EC 4.2.1.2)	-2.25348
Carbohydrates	L-fucose isomerase (EC 5.3.1.25)	-3.85748		Carbohydrates	N-acetylglucosamine-regulated outer membrane porin	-2.22491
Carbohydrates	PTS system, cellobiose-specific IIA component (EC 2.7.1.69)	-3.83545		Carbohydrates	Maltose/maltodextrin transport ATP-binding protein MalK (EC 3.6.3.19)	-2.22491
Carbohydrates	Ethanolamine ammonia-lyase light chain (EC 4.3.1.7)	-3.83545		Carbohydrates	Evolved beta-D-galactosidase, alpha subunit	-2.16602
Carbohydrates	Phosphoenolpyruvate-dihydroxyacetone phosphotransferase (EC 2.7.1.121), dihydroxyacetone binding subunit DhaK	-3.81309		Carbohydrates	Propionate--CoA ligase (EC 6.2.1.17)	-2.16602
Carbohydrates	D-galactarate dehydratase (EC 4.2.1.42)	-3.71998		Carbohydrates	Maltose/maltodextrin ABC transporter, permease protein MalF	-2.1636
Carbohydrates	L-idonate 5-dehydrogenase (EC 1.1.1.264)	-3.71998		Carbohydrates	Phosphoribulokinase (EC 2.7.1.19) homolog, function unknown	-2.07291
Carbohydrates	Beta-phosphoglucomutase (EC 5.4.2.6)	-3.71998		Carbohydrates	Hexuronate utilization operon transcriptional repressor ExuR	-2.07291
Carbohydrates	Xylulose kinase (EC 2.7.1.17)	-3.71998		Carbohydrates	L-sorbose 1-phosphate reductase (EC 1.1.1.-)	-2.07291
Carbohydrates	Glycerol uptake facilitator protein	-3.69999		Carbohydrates	Sorbitol-6-phosphate 2-dehydrogenase (EC 1.1.1.140)	-2.07291
Carbohydrates	Carbonic anhydrase (EC 4.2.1.1)	-3.69141		Carbohydrates	PTS system, galactitol-specific IIB component (EC 2.7.1.69)	-2.07291
Carbohydrates	Multiple sugar ABC transporter, membrane-spanning permease protein MsmG	-3.67572		Carbohydrates	Phosphoenolpyruvate-dihydroxyacetone phosphotransferase operon regulatory protein DhaR	-2.07291
Carbohydrates	Sucrose operon repressor ScrR, LacI family	-3.53646		Carbohydrates	Ethanolamine utilization polyhedral-body-like protein EutM	-2.07291
Carbohydrates	L-serine dehydratase, beta subunit (EC 4.3.1.17)	-3.51353		Carbohydrates	Sorbitol dehydrogenase (EC 1.1.1.14)	-1.99044
Carbohydrates	Glycerophosphoryl diester phosphodiesterase, periplasmic (EC 3.1.4.46)	-3.50425		Carbohydrates	Alpha-acetolactate decarboxylase (EC 4.1.1.5)	-1.96794
Carbohydrates	Phosphoenolpyruvate-dihydroxyacetone phosphotransferase (EC 2.7.1.121), ADP-binding subunit DhaL	-3.45694		Carbohydrates	Alpha-L-fucosidase (EC 3.2.1.51)	-1.94738
Carbohydrates	Arabinose-proton symporter	-3.45694		Carbohydrates	Alpha,alpha-trehalose-phosphate synthase [UDP-forming] (EC 2.4.1.15)	-1.90298
Carbohydrates	3-keto-L-gulonate 6-phosphate decarboxylase	-3.45694		Carbohydrates	Glycine dehydrogenase [decarboxylating] (glycine cleavage system P protein) (EC 1.4.4.2)	-1.90298
Carbohydrates	Rhamnulokinase (EC 2.7.1.5)	-3.45694		Carbohydrates	D-glucarate permease	-1.86646
Carbohydrates	Maltose regulon regulatory protein MalI (repressor for malXY)	-3.45694		Carbohydrates	Putative sucrose phosphorylase (EC 2.4.1.7)	-1.86646
Carbohydrates	PTS system, N-acetylgalactosamine-specific IIB component (EC 2.7.1.69)	-3.45694		Carbohydrates	Dihydrolipoamide acetyltransferase component of pyruvate dehydrogenase complex (EC 2.3.1.12)	-1.85718
Carbohydrates	Transaldolase (EC 2.2.1.2)	-3.45694		Carbohydrates	L-fucose isomerase (EC 5.3.1.25)	-1.80987
Carbohydrates	Beta-hexosaminidase (EC 3.2.1.52)	-3.4247		Carbohydrates	Ferredoxin-like protein YgcO	-1.80987
Carbohydrates	Pyruvate oxidase (EC 1.2.3.3)	-3.40934		Carbohydrates	D-mannonate oxidoreductase (EC 1.1.1.57)	-1.80987
Carbohydrates	Glycogen debranching enzyme (EC 3.2.1.-)	-3.35741		Carbohydrates	Galactitol utilization operon repressor	-1.80987
Carbohydrates	6-phosphogluconate dehydrogenase, decarboxylating (EC 1.1.1.44)	-3.31293		Carbohydrates	Xyloside transporter XynT	-1.80987
Carbohydrates	2-dehydro-3-deoxygalactonokinase (EC 2.7.1.58)	-3.30494		Carbohydrates	Fumarate hydratase class I, aerobic (EC 4.2.1.2)	-1.80987
Carbohydrates	Maltose regulon modulator	-3.30494		Carbohydrates	Aldose 1-epimerase (EC 5.1.3.3)	-1.75309
Carbohydrates	Glucose-1-phosphate adenylyltransferase (EC 2.7.7.27)	-3.27028		Carbohydrates	Glycolate dehydrogenase (EC 1.1.99.14), subunit GlcD	-1.71034
Carbohydrates	Multiple sugar ABC transporter, membrane-spanning permease protein MsmF	-3.24757		Carbohydrates	Alpha-xylosidase (EC 3.2.1.-)	-1.68059
Carbohydrates	PTS system, cellobiose-specific IIC component (EC 2.7.1.69)	-3.24151		Carbohydrates	PTS system, galactitol-specific IIC component (EC 2.7.1.69)	-1.65787
Carbohydrates	Lactaldehyde dehydrogenase involved in fucose or rhamnose utilization (EC 1.2.1.22)	-3.23844		Carbohydrates	Predicted nucleoside ABC transporter, ATP-binding component	-1.65787
Carbohydrates	Beta-glucosidase (EC 3.2.1.21)	-3.14251		Carbohydrates	Alcohol dehydrogenase (EC 1.1.1.1)	-1.6411
Carbohydrates	Putative transcriptional regulator of sorbose uptake and utilization genes	-3.13502		Carbohydrates	Malate synthase G (EC 2.3.3.9)	-1.60342
Carbohydrates	Sorbitol-6-phosphate 2-dehydrogenase (EC 1.1.1.140)	-3.13502		Carbohydrates	6-phospho-beta-galactosidase (EC 3.2.1.85)	-1.59897
Carbohydrates	D-allose ABC transporter, substrate-binding component	-3.13502		Carbohydrates	Glucose 1-dehydrogenase (EC 1.1.1.47)	-1.59486
Carbohydrates	Sensor histidine protein kinase UhpB, glucose-6-phosphate specific (EC 2.7.13.3)	-3.13502		Carbohydrates	Glucose-1-phosphate cytidylyltransferase (EC 2.7.7.33)	-1.57541
Carbohydrates	Glycolate permease	-3.13502		Carbohydrates	Maltoporin (maltose/maltodextrin high-affinity receptor, phage lambda receptor protein)	-1.55833
Carbohydrates	Propionate kinase, propanediol utilization (EC 2.7.2.1)	-3.13502		Carbohydrates	2-oxoglutarate dehydrogenase E1 component (EC 1.2.4.2)	-1.51651
Carbohydrates	Maltodextrose utilization protein MalA	-3.11565		Carbohydrates	D-allose ABC transporter, ATPase component	-1.48794
Carbohydrates	2-oxoglutarate/malate translocator	-3.04191		Carbohydrates	Low-affinity gluconate/H+ symporter GntU	-1.48794
Carbohydrates	Phosphoglycolate phosphatase (EC 3.1.3.18)	-3.02483		Carbohydrates	Transcriptional regulator KdgR, KDG operon repressor	-1.48794
Carbohydrates	PTS system, galactose-specific IIB component (EC 2.7.1.69)	-2.98649		Carbohydrates	2-dehydro-3-deoxygalactonokinase (EC 2.7.1.58)	-1.48794
Carbohydrates	Sucrose phosphorylase (EC 2.4.1.7)	-2.9502		Carbohydrates	L-idonate, D-gluconate, 5-keto-D-gluconate transporter	-1.48794
Carbohydrates	D-galactarate permease	-2.94237		Carbohydrates	Dihydrolipoamide dehydrogenase of 2-oxoglutarate dehydrogenase (EC 1.8.1.4)	-1.48794
Carbohydrates	Fructose-bisphosphate aldolase class I (EC 4.1.2.13)	-2.94237		Carbohydrates	L-fucose operon activator	-1.48794
Carbohydrates	Aerobic C4-dicarboxylate transporter for fumarate, L-malate, D-malate, succunate	-2.94237		Carbohydrates	N-acetylhexosamine 1-kinase	-1.48794
Carbohydrates	Alpha-xylosidase (EC 3.2.1.-)	-2.94237		Carbohydrates	Inner membrane ABC transporter permease protein YcjP	-1.48794
Carbohydrates	Glycogen biosynthesis protein GlgD, glucose-1-phosphate adenylyltransferase family	-2.93991		Carbohydrates	Aldehyde dehydrogenase A (EC 1.2.1.22)	-1.48794
Carbohydrates	Chitinase (EC 3.2.1.14)	-2.90055		Carbohydrates	Beta-phosphoglucomutase (EC 5.4.2.6)	-1.48794
Carbohydrates	Homolog of fucose/glucose/galactose permeases	-2.87198		Carbohydrates	Glucosamine--fructose-6-phosphate aminotransferase [isomerizing] (EC 2.6.1.16)	-1.42881
Carbohydrates	Maltose operon transcriptional repressor MalR, LacI family	-2.84852		Carbohydrates	MSM (multiple sugar metabolism) operon regulatory protein	-1.38841
Carbohydrates	Pyruvate dehydrogenase E1 component (EC 1.2.4.1)	-2.81309		Carbohydrates	PTS system, cellobiose-specific IIC component (EC 2.7.1.69)	-1.33277
Carbohydrates	1,4-alpha-glucan (glycogen) branching enzyme, GH-13-type (EC 2.4.1.18)	-2.77887		Carbohydrates	Lacto-N-biose phosphorylase (EC 2.4.1.211)	-1.32444
Carbohydrates	Galactose operon repressor, GalR-LacI family of transcriptional regulators	-2.77362		Carbohydrates	PTS system, N-acetylgalactosamine-specific IIB component (EC 2.7.1.69)	-1.31802
Carbohydrates	Glucosamine-6-phosphate deaminase (EC 3.5.99.6)	-2.73661		Carbohydrates	Dihydrolipoamide succinyltransferase component (E2) of 2-oxoglutarate dehydrogenase complex (EC 2.3.1.61)	-1.2953
Carbohydrates	L-sorbose 1-phosphate reductase (EC 1.1.1.-)	-2.71998		Carbohydrates	GDSL-like lipase/acylhydrolase	-1.2953
Carbohydrates	D-allose-6-phosphate isomerase (EC 5.3.1.-)	-2.71998		Carbohydrates	Hexose phosphate transport protein UhpT	-1.27035
Carbohydrates	Ribokinase (EC 2.7.1.15)	-2.71998		Carbohydrates	PTS system, glucitol/sorbitol-specific IIB component and second of two IIC components (EC 2.7.1.69)	-1.16602
Carbohydrates	Succinyl-CoA ligase [ADP-forming] alpha chain (EC 6.2.1.5)	-2.71998		Carbohydrates	Acetolactate synthase, catabolic (EC 2.2.1.6)	-1.14002
Carbohydrates	Ethanolamine utilization polyhedral-body-like protein EutL	-2.71998		Carbohydrates	Glycerol dehydrogenase (EC 1.1.1.6)	-1.08132
Carbohydrates	Hexose phosphate transport protein UhpT	-2.71998		Carbohydrates	Ferredoxin-like protein FixX	-1.07291
Carbohydrates	L-rhamnose isomerase (EC 5.3.1.14)	-2.71998		Carbohydrates	Glucitol operon activator protein	-1.07291
Carbohydrates	Predicted L-lactate dehydrogenase, Iron-sulfur cluster-binding subunit YkgF	-2.71998		Carbohydrates	D-Galactonate repressor DgoR	-1.07291
Carbohydrates	Predicted D-lactate dehydrogenase, Fe-S protein, FAD/FMN-containing	-2.71998		Carbohydrates	L-idonate 5-dehydrogenase (EC 1.1.1.264)	-1.07291
Carbohydrates	Predicted L-lactate dehydrogenase, Fe-S oxidoreductase subunit YkgE	-2.71998		Carbohydrates	Positive regulator of L-idonate catabolism	-1.07291
Carbohydrates	Transcriptional repressor of the lac operon	-2.71998		Carbohydrates	Arabinose operon regulatory protein	-1.07291
Carbohydrates	D-serine/D-alanine/glycine transporter	-2.71998		Carbohydrates	Fucose permease	-1.07291
Carbohydrates	Inner membrane protein YphA	-2.71998		Carbohydrates	PTS system, lactose-specific IIA component (EC 2.7.1.69)	-1.07291
Carbohydrates	Predicted sugar ABC transport system, ATP-binding protein YphE	-2.71998		Carbohydrates	6-phospho-beta-glucosidase (EC 3.2.1.86)	-1.06755
Carbohydrates	Predicted sugar ABC transport system, periplasmic binding protein YphF precursor	-2.71998		Carbohydrates	Putative deoxyribose-specific ABC transporter, ATP-binding protein	-1.06141
Carbohydrates	PTS system, galactose-specific IIA component (EC 2.7.1.69)	-2.62044		Carbohydrates	Alpha-1,2-mannosidase	-1.03386
Carbohydrates	Pyruvate formate-lyase (EC 2.3.1.54)	-2.61853		Carbohydrates	6-phosphogluconolactonase (EC 3.1.1.31)	-0.960012
Carbohydrates	2-oxoglutarate dehydrogenase E1 component (EC 1.2.4.2)	-2.60895		Carbohydrates	Ferredoxin-like protein	-0.902981
Carbohydrates	Aconitate hydratase 2 (EC 4.2.1.3)	-2.59445		Carbohydrates	Putative transcriptional regulator of sorbose uptake and utilization genes	-0.902981
Carbohydrates	Fumarate hydratase class I, aerobic (EC 4.2.1.2)	-2.51353		Carbohydrates	NAD-dependent malic enzyme (EC 1.1.1.38)	-0.902981
Carbohydrates	Maltose O-acetyltransferase (EC 2.3.1.79)	-2.5049		Carbohydrates	Succinyl-CoA ligase [ADP-forming] beta chain (EC 6.2.1.5)	-0.902981
Carbohydrates	Glycine dehydrogenase [decarboxylating] (glycine cleavage system P protein) (EC 1.4.4.2)	-2.49759		Carbohydrates	Pyruvate dehydrogenase E1 component alpha subunit (EC 1.2.4.1)	-0.902981
Carbohydrates	Fructose-bisphosphate aldolase class II (EC 4.1.2.13)	-2.477		Carbohydrates	Citrate lyase gamma chain, acyl carrier protein (EC 4.1.3.6)	-0.835867
Carbohydrates	NADH-dependent butanol dehydrogenase A (EC 1.1.1.-)	-2.45694		Carbohydrates	Outer surface protein of unknown function, cellobiose operon	-0.819149
Carbohydrates	Uronate isomerase (EC 5.3.1.12)	-2.45694		Carbohydrates	2-dehydro-3-deoxyphosphogalactonate aldolase (EC 4.1.2.21)	-0.809872
Carbohydrates	PTS system, galactitol-specific IIA component (EC 2.7.1.69)	-2.45694		Carbohydrates	L-rhamnose operon regulatory protein RhaS	-0.809872
Carbohydrates	Evolved beta-D-galactosidase, beta subunit	-2.45694		Carbohydrates	Glycine cleavage system H protein	-0.796066
Carbohydrates	Propionate catabolism operon regulatory protein PrpR	-2.45694		Carbohydrates	Pyruvate oxidase (EC 1.2.3.3)	-0.790748
Carbohydrates	NAD-dependent protein deacetylase of SIR2 family	-2.45694		Carbohydrates	Fructokinase (EC 2.7.1.4)	-0.789324
Carbohydrates	GDSL-like lipase/acylhydrolase	-2.45694		Carbohydrates	Phosphoglyceromutase	-0.765478
Carbohydrates	Probable electron transfer flavoprotein-quinone oxidoreductase FixC (EC 1.5.5.-)	-2.41512		Carbohydrates	Glutamine synthetase type I (EC 6.3.1.2)	-0.731501
Carbohydrates	Ascorbate-specific PTS system, EIIC component	-2.39805		Carbohydrates	Probable electron transfer flavoprotein-quinone oxidoreductase FixC (EC 1.5.5.-)	-0.678627
Carbohydrates	Glycerophosphoryl diester phosphodiesterase (EC 3.1.4.46)	-2.39067		Carbohydrates	Trehalose operon transcriptional repressor	-0.674357
Carbohydrates	Glycogen synthase, ADP-glucose transglucosylase (EC 2.4.1.21)	-2.36442		Carbohydrates	Fumarate hydratase class II (EC 4.2.1.2)	-0.657869
Carbohydrates	Alpha-acetolactate decarboxylase (EC 4.1.1.5)	-2.36383		Carbohydrates	Maltodextrin glucosidase (EC 3.2.1.20)	-0.653003
Carbohydrates	Predicted L-lactate dehydrogenase, hypothetical protein subunit YkgG	-2.35741		Carbohydrates	Alpha-glucosidase (EC 3.2.1.20)	-0.644063
Carbohydrates	Pyruvate oxidase [ubiquinone, cytochrome] (EC 1.2.2.2)	-2.35741		Carbohydrates	PTS system, cellobiose-specific IIA component (EC 2.7.1.69)	-0.633794
Carbohydrates	Xylose ABC transporter, permease protein XylH	-2.35741		Carbohydrates	Ethanolamine utilization polyhedral-body-like protein EutN	-0.613474
Carbohydrates	Ribulokinase (EC 2.7.1.16)	-2.27252		Carbohydrates	Pyruvate kinase (EC 2.7.1.40)	-0.587749
Carbohydrates	2-methylcitrate dehydratase (EC 4.2.1.79)	-2.27252		Carbohydrates	Ascorbate-specific PTS system, EIIC component	-0.581053
Carbohydrates	Protein acetyltransferase	-2.27252		Carbohydrates	Two-component sensor kinase YesM (EC 2.7.3.-)	-0.566799
Carbohydrates	Galactose-6-phosphate isomerase, LacB subunit (EC 5.3.1.26)	-2.26887		Carbohydrates	Acetoin dehydrogenase E1 component beta-subunit (EC 1.2.4.-)	-0.552795
Carbohydrates	Alanine dehydrogenase (EC 1.4.1.1)	-2.25934		Carbohydrates	Carbonic anhydrase (EC 4.2.1.1)	-0.549344
Carbohydrates	D-galactonate transporter	-2.23455		Carbohydrates	Glucan 1,6-alpha-glucosidase (EC 3.2.1.70)	-0.497594
Carbohydrates	Peptide deformylase (EC 3.5.1.88)	-2.19959		Carbohydrates	Transcriptional regulator of D-allose utilization, RpiR family	-0.487944
Carbohydrates	Glycerate kinase (EC 2.7.1.31)	-2.15577		Carbohydrates	Transcriptional regulator in cluster with Zn-dependent hydrolase	-0.487944
Carbohydrates	L-lactate dehydrogenase (EC 1.1.1.27)	-2.1541		Carbohydrates	NADH-dependent butanol dehydrogenase B (EC 1.1.1.-)	-0.487944
Carbohydrates	Aminomethyltransferase (glycine cleavage system T protein) (EC 2.1.2.10)	-2.13502		Carbohydrates	PTS system, diacetylchitobiose-specific IIC component (EC 2.7.1.69)	-0.487944
Carbohydrates	Glucitol operon activator protein	-2.13502		Carbohydrates	Transcriptional antiterminator of lichenan operon, BglG family	-0.487944
Carbohydrates	D-allose kinase (EC 2.7.1.55)	-2.13502		Carbohydrates	D-allose ABC transporter, substrate-binding component	-0.487944
Carbohydrates	D-Galactonate repressor DgoR	-2.13502		Carbohydrates	3-keto-L-gulonate 6-phosphate decarboxylase	-0.487944
Carbohydrates	Gluconate utilization system Gnt-I transcriptional repressor	-2.13502		Carbohydrates	Aminomethyltransferase (glycine cleavage system T protein) (EC 2.1.2.10)	-0.487944
Carbohydrates	Ribose ABC transport system, periplasmic ribose-binding protein RbsB (TC 3.A.1.2.1)	-2.13502		Carbohydrates	Glycine dehydrogenase [decarboxylating] (glycine cleavage system P1 protein) (EC 1.4.4.2)	-0.487944
Carbohydrates	Phosphoenolpyruvate-dihydroxyacetone phosphotransferase operon regulatory protein DhaR	-2.13502		Carbohydrates	Propanediol utilization polyhedral body protein PduN	-0.487944
Carbohydrates	Ethanolamine operon regulatory protein	-2.13502		Carbohydrates	Propionate kinase, propanediol utilization (EC 2.7.2.1)	-0.487944
Carbohydrates	Formate efflux transporter (TC 2.A.44 family)	-2.13502		Carbohydrates	NAD-independent protein deacetylase AcuC	-0.487944
Carbohydrates	related to 6-phospho-3-hexuloisomerase	-2.13502		Carbohydrates	Malate dehydrogenase (EC 1.1.1.37)	-0.487944
Carbohydrates	Fructose repressor FruR, LacI family	-2.13502		Carbohydrates	Mannose-6-phosphate isomerase (EC 5.3.1.8)	-0.417934
Carbohydrates	Glycolate utilization operon transcriptional activator GlcC	-2.13502		Carbohydrates	2-dehydro-3-deoxygluconate kinase (EC 2.7.1.45)	-0.413943
Carbohydrates	Fructose-1,6-bisphosphatase, GlpX type (EC 3.1.3.11)	-2.13502		Carbohydrates	Putative deoxyribose-specific ABC transporter, permease protein	-0.411772
Carbohydrates	Arabinose operon regulatory protein	-2.13502		Carbohydrates	L-ribulose-5-phosphate 4-epimerase (EC 5.1.3.4)	-0.38485
Carbohydrates	3-dehydro-L-gulonate 2-dehydrogenase (EC 1.1.1.130)	-2.13502		Carbohydrates	NADH-dependent butanol dehydrogenase A (EC 1.1.1.-)	-0.35584
Carbohydrates	Fucose permease	-2.13502		Carbohydrates	Acetoin dehydrogenase E1 component alpha-subunit (EC 1.2.4.-)	-0.349615
Carbohydrates	Maltose/maltodextrin transport ATP-binding protein MalK (EC 3.6.3.19)	-2.13502		Carbohydrates	Malolactic regulator	-0.33594
Carbohydrates	Melibiose operon regulatory protein	-2.13502		Carbohydrates	NAD-dependent protein deacetylase of SIR2 family	-0.331439
Carbohydrates	Glycine cleavage system H protein	-2.13502		Carbohydrates	Ferredoxin-like protein YdiT	-0.295298
Carbohydrates	Glycolate dehydrogenase (EC 1.1.99.14), iron-sulfur subunit GlcF	-2.13502		Carbohydrates	PTS system, cellobiose-specific IIB component (EC 2.7.1.69)	-0.295298
Carbohydrates	Putative membrane protein, clustering with ActP	-2.13502		Carbohydrates	Phosphopentomutase (EC 5.4.2.7)	-0.281177
Carbohydrates	Aldose 1-epimerase family protein YphB	-2.13502		Carbohydrates	Succinate dehydrogenase flavoprotein subunit (EC 1.3.99.1)	-0.261173
Carbohydrates	Xylose ABC transporter, periplasmic xylose-binding protein XylF	-2.13502		Carbohydrates	Alpha-galactosidase (EC 3.2.1.22)	-0.252182
Carbohydrates	Putative regulator of the mannose operon, ManO	-2.0504		Carbohydrates	6-phosphogluconate dehydrogenase, decarboxylating (EC 1.1.1.44)	-0.247452
Carbohydrates	Mannonate dehydratase (EC 4.2.1.8)	-2.04191		Carbohydrates	Transaldolase (EC 2.2.1.2)	-0.229209
Carbohydrates	Putative sucrose phosphorylase (EC 2.4.1.7)	-1.98301		Carbohydrates	Fructose-1,6-bisphosphatase, type I (EC 3.1.3.11)	-0.224909
Carbohydrates	Glucarate dehydratase (EC 4.2.1.40)	-1.94237		Carbohydrates	Glycine dehydrogenase [decarboxylating] (glycine cleavage system P2 protein) (EC 1.4.4.2)	-0.166015
Carbohydrates	Xyloside transporter XynT	-1.94237		Carbohydrates	Dihydrolipoamide dehydrogenase of acetoin dehydrogenase (EC 1.8.1.4)	-0.137662
Carbohydrates	GlpG protein (membrane protein of glp regulon)	-1.87976		Carbohydrates	Succinyl-CoA ligase [ADP-forming] alpha chain (EC 6.2.1.5)	-0.134307
Carbohydrates	D-glucarate permease	-1.87198		Carbohydrates	Glycogen synthase, ADP-glucose transglucosylase (EC 2.4.1.21)	-0.12915
Carbohydrates	Deoxyribose operon repressor, DeoR family	-1.87198		Carbohydrates	Transcriptional repressor of the fructose operon, DeoR family	-0.125373
Carbohydrates	Ethanolamine utilization protein EutA	-1.87198		Carbohydrates	Maltose O-acetyltransferase (EC 2.3.1.79)	-0.12398
Carbohydrates	Putative oxidoreductase YcjS (EC 1.-.-.-), NADH-binding	-1.87198		Carbohydrates	L-lactate dehydrogenase (EC 1.1.1.27)	-0.119221
Carbohydrates	Glycolate dehydrogenase (EC 1.1.99.14), FAD-binding subunit GlcE	-1.87198		Carbohydrates	Putative iron-containing NADPH-dependent propanol dehydrogenase	-0.072906
Carbohydrates	Glycolate dehydrogenase (EC 1.1.99.14), subunit GlcD	-1.87198		Carbohydrates	D-lactate dehydrogenase (EC 1.1.1.28)	-0.0564179
Carbohydrates	PTS system, cellobiose-specific IIB component (EC 2.7.1.69)	-1.82689		Carbohydrates	L-lactate permease	-0.0549841
Carbohydrates	Hexuronate transporter	-1.81309		Carbohydrates	Maltodextrin phosphorylase (EC 2.4.1.1)	-0.0229808
Carbohydrates	Fumarate hydratase class II (EC 4.2.1.2)	-1.81309		Carbohydrates	Beta-galactosidase (EC 3.2.1.23)	-0.00116142
Carbohydrates	Transketolase (EC 2.2.1.1)	-1.79955		Carbohydrates	2,3-butanediol dehydrogenase, S-alcohol forming, (S)-acetoin-specific (EC 1.1.1.76)	0.0266296
Carbohydrates	Two-component sensor kinase YesM (EC 2.7.3.-)	-1.79743		Carbohydrates	Enolase (EC 4.2.1.11)	0.0302319
Carbohydrates	Maltoporin (maltose/maltodextrin high-affinity receptor, phage lambda receptor protein)	-1.78709		Carbohydrates	Propanediol utilization protein PduL	0.0381253
Carbohydrates	Evolved beta-D-galactosidase, alpha subunit	-1.7565		Carbohydrates	Beta-glucosidase (EC 3.2.1.21)	0.0440701
Carbohydrates	Glucitol operon repressor	-1.71998		Carbohydrates	Glucokinase (EC 2.7.1.2)	0.0481094
Carbohydrates	Xylose isomerase (EC 5.3.1.5)	-1.71998		Carbohydrates	Galactose-6-phosphate isomerase, LacA subunit (EC 5.3.1.26)	0.0684498
Carbohydrates	D-mannonate oxidoreductase (EC 1.1.1.57)	-1.67558		Carbohydrates	Multiple sugar ABC transporter, ATP-binding protein	0.069113
Carbohydrates	Transcriptional activator of maltose regulon, MalT	-1.66553		Carbohydrates	Fructose-bisphosphate aldolase class II (EC 4.1.2.13)	0.097019
Carbohydrates	Hexuronate utilization operon transcriptional repressor ExuR	-1.64959		Carbohydrates	Phosphoglycolate phosphatase (EC 3.1.3.18)	0.125033
Carbohydrates	Alpha-mannosidase (EC 3.2.1.24)	-1.64959		Carbohydrates	Sucrose phosphorylase (EC 2.4.1.7)	0.132497
Carbohydrates	Ethanolamine ammonia-lyase heavy chain (EC 4.3.1.7)	-1.62978		Carbohydrates	Glycerol uptake facilitator protein	0.135411
Carbohydrates	Altronate oxidoreductase (EC 1.1.1.58)	-1.55005		Carbohydrates	Lactose phosphotransferase system repressor	0.140088
Carbohydrates	Periplasmic alpha-amylase (EC 3.2.1.1)	-1.55005		Carbohydrates	Predicted L-lactate dehydrogenase, hypothetical protein subunit YkgG	0.143813
Carbohydrates	Methylmalonyl-CoA mutase (EC 5.4.99.2)	-1.49759		Carbohydrates	Phosphoenolpyruvate-dihydroxyacetone phosphotransferase (EC 2.7.1.121), subunit DhaM	0.151467
Carbohydrates	Malate synthase G (EC 2.3.3.9)	-1.45694		Carbohydrates	Neopullulanase (EC 3.2.1.135)	0.154009
Carbohydrates	L-serine dehydratase, alpha subunit (EC 4.3.1.17)	-1.44761		Carbohydrates	Phosphoenolpyruvate-dihydroxyacetone phosphotransferase (EC 2.7.1.121), ADP-binding subunit DhaL	0.154504
Carbohydrates	Uncharacterized protein YphG, TPR-domain containing	-1.39805		Carbohydrates	Beta-glucoside bgl operon antiterminator, BglG family	0.15842
Carbohydrates	Succinate dehydrogenase iron-sulfur protein (EC 1.3.99.1)	-1.39805		Carbohydrates	L-serine dehydratase, alpha subunit (EC 4.3.1.17)	0.15842
Carbohydrates	Galactoside O-acetyltransferase (EC 2.3.1.18)	-1.35741		Carbohydrates	1-phosphofructokinase (EC 2.7.1.56)	0.164133
Carbohydrates	Alcohol dehydrogenase (EC 1.1.1.1)	-1.34447		Carbohydrates	Ribose 5-phosphate isomerase A (EC 5.3.1.6)	0.166412
Carbohydrates	High-affinity gluconate transporter GntT	-1.32766		Carbohydrates	Putative regulator of the mannose operon, ManO	0.166921
Carbohydrates	Fructose-1,6-bisphosphatase, type I (EC 3.1.3.11)	-1.32766		Carbohydrates	Cytoplasmic alpha-amylase (EC 3.2.1.1)	0.175021
Carbohydrates	NAD-dependent malic enzyme (EC 1.1.1.38)	-1.32766		Carbohydrates	PTS system, galactose-specific IIB component (EC 2.7.1.69)	0.249022
Carbohydrates	Electron transfer flavoprotein, beta subunit	-1.28702		Carbohydrates	Dihydrolipoamide acetyltransferase component (E2) of acetoin dehydrogenase complex (EC 2.3.1.-)	0.256799
Carbohydrates	MSM (multiple sugar metabolism) operon regulatory protein	-1.28279		Carbohydrates	Multiple sugar ABC transporter, substrate-binding protein	0.259
Carbohydrates	Galactitol-1-phosphate 5-dehydrogenase (EC 1.1.1.251)	-1.13502		Carbohydrates	Electron transfer flavoprotein, beta subunit	0.266216
Carbohydrates	Ribose ABC transport system, permease protein RbsC (TC 3.A.1.2.1)	-1.13502		Carbohydrates	Glycogen biosynthesis protein GlgD, glucose-1-phosphate adenylyltransferase family	0.273049
Carbohydrates	Succinyl-CoA ligase [ADP-forming] beta chain (EC 6.2.1.5)	-1.13502		Carbohydrates	Glycerophosphoryl diester phosphodiesterase (EC 3.1.4.46)	0.273176
Carbohydrates	Phosphogluconate dehydratase (EC 4.2.1.12)	-1.13502		Carbohydrates	Phosphatase NagD predicted to act in N-acetylglucosamine utilization subsystem	0.285781
Carbohydrates	Succinate dehydrogenase flavoprotein subunit (EC 1.3.99.1)	-1.13502		Carbohydrates	D-serine/D-alanine/glycine transporter	0.285949
Carbohydrates	N-acetylglucosamine-6P-responsive transcriptional repressor NagC, ROK family	-1.13502		Carbohydrates	Glucose-6-phosphate isomerase (EC 5.3.1.9)	0.289664
Carbohydrates	Uxu operon transcriptional regulator	-1.13502		Carbohydrates	L-serine dehydratase, beta subunit (EC 4.3.1.17)	0.301289
Carbohydrates	D-galactonate regulator, IclR family	-1.13502		Carbohydrates	Cob(I)alamin adenosyltransferase PduO (EC 2.5.1.17)	0.303657
Carbohydrates	Formyltetrahydrofolate deformylase (EC 3.5.1.10)	-1.13502		Carbohydrates	Glycerate kinase (EC 2.7.1.31)	0.328155
Carbohydrates	Myo-inositol 2-dehydrogenase (EC 1.1.1.18)	-1.13502		Carbohydrates	Peptide deformylase (EC 3.5.1.88)	0.331208
Carbohydrates	L-arabinose transport system permease protein (TC 3.A.1.2.2)	-1.13502		Carbohydrates	Acetate kinase (EC 2.7.2.1)	0.342131
Carbohydrates	Lactaldehyde reductase (EC 1.1.1.77)	-1.13502		Carbohydrates	Predicted L-lactate dehydrogenase, Fe-S oxidoreductase subunit YkgE	0.346047
Carbohydrates	L-rhamnose-proton symporter	-1.13502		Carbohydrates	2-oxoglutarate/malate translocator	0.371879
Carbohydrates	ABC-type sugar transport system, periplasmic binding protein YcjN	-1.13502		Carbohydrates	Predicted D-lactate dehydrogenase, Fe-S protein, FAD/FMN-containing	0.378573
Carbohydrates	Acetyl-coenzyme A synthetase (EC 6.2.1.1)	-1.13502		Carbohydrates	Ethanolamine permease	0.379953
Carbohydrates	Fumarate hydratase class I, anaerobic (EC 4.2.1.2)	-1.13502		Carbohydrates	Predicted L-lactate dehydrogenase, Iron-sulfur cluster-binding subunit YkgF	0.386526
Carbohydrates	Maltodextrin phosphorylase (EC 2.4.1.1)	-1.13079		Carbohydrates	Propanediol utilization protein PduV	0.386526
Carbohydrates	4-alpha-glucanotransferase (amylomaltase) (EC 2.4.1.25)	-1.04159		Carbohydrates	D-alanine aminotransferase (EC 2.6.1.21)	0.3892
Carbohydrates	Neopullulanase (EC 3.2.1.135)	-0.98499		Carbohydrates	4-alpha-glucanotransferase (amylomaltase) (EC 2.4.1.25)	0.391427
Carbohydrates	L-lactate permease	-0.871981		Carbohydrates	Ribose ABC transport system, permease protein RbsC (TC 3.A.1.2.1)	0.393794
Carbohydrates	Isocitrate lyase (EC 4.1.3.1)	-0.719978		Carbohydrates	Gluconate permease, Bsu4004 homolog	0.405141
Carbohydrates	Malate synthase (EC 2.3.3.9)	-0.719978		Carbohydrates	Galactokinase (EC 2.7.1.6)	0.416808
Carbohydrates	2-dehydro-3-deoxyglucarate aldolase (EC 4.1.2.20)	-0.719978		Carbohydrates	Maltose operon transcriptional repressor MalR, LacI family	0.435435
Carbohydrates	Transcriptional regulatory protein UhpA	-0.719978		Carbohydrates	N-acetylglucosamine-6-phosphate deacetylase (EC 3.5.1.25)	0.435544
Carbohydrates	Zinc-type alcohol dehydrogenase YcjQ	-0.719978		Carbohydrates	Multiple sugar ABC transporter, membrane-spanning permease protein MsmG	0.441216
Carbohydrates	Dihydrolipoamide succinyltransferase component (E2) of 2-oxoglutarate dehydrogenase complex (EC 2.3.1.61)	-0.687556		Carbohydrates	Ribokinase (EC 2.7.1.15)	0.441667
Carbohydrates	N-acetylglucosamine-regulated outer membrane porin	-0.649588		Carbohydrates	Glycerophosphoryl diester phosphodiesterase, periplasmic (EC 3.1.4.46)	0.444942
Carbohydrates	Glycogen phosphorylase (EC 2.4.1.1)	-0.643162		Carbohydrates	GlpG protein (membrane protein of glp regulon)	0.463962
Carbohydrates	2-dehydro-3-deoxyphosphogalactonate aldolase (EC 4.1.2.21)	-0.550053		Carbohydrates	PTS system, galactose-specific IIC component (EC 2.7.1.69)	0.465262
Carbohydrates	L-fuculokinase (EC 2.7.1.51)	-0.550053		Carbohydrates	Ethanolamine two-component response regulator	0.470477
Carbohydrates	L-rhamnose operon transcriptional activator RhaR	-0.550053		Carbohydrates	Beta-hexosaminidase (EC 3.2.1.52)	0.476433
Carbohydrates	Galactose/methyl galactoside ABC transport system, D-galactose-binding periplasmic protein MglB (TC 3.A.1.2.3)	-0.550053		Carbohydrates	Alpha-mannosidase (EC 3.2.1.24)	0.512056
Carbohydrates	Multiple sugar ABC transporter, substrate-binding protein	-0.415699		Carbohydrates	Inositol transport system ATP-binding protein	0.512056
Carbohydrates	Phosphoribulokinase (EC 2.7.1.19) homolog, function unknown	-0.39805		Carbohydrates	Succinate dehydrogenase iron-sulfur protein (EC 1.3.99.1)	0.512056
Carbohydrates	D-allose ABC transporter, ATPase component	-0.39805		Carbohydrates	Transcriptional regulator HxlR, formaldehyde assimilation	0.512056
Carbohydrates	Acetate permease ActP (cation/acetate symporter)	-0.39805		Carbohydrates	Galactose-6-phosphate isomerase, LacB subunit (EC 5.3.1.26)	0.512056
Carbohydrates	Periplasmic beta-glucosidase (EC 3.2.1.21)	-0.32766		Carbohydrates	ABC-type sugar transport system, periplasmic binding protein YcjN	0.512056
Carbohydrates	Acetoacetate metabolism regulatory protein AtoC	-0.135015		Carbohydrates	Mannitol operon activator, BglG family	0.512056
Carbohydrates	D-allose ABC transporter, permease component	-0.135015		Carbohydrates	Propionyl-CoA carboxylase carboxyl transferase subunit (EC 6.4.1.3)	0.512056
Carbohydrates	Predicted nucleoside ABC transporter, substrate-binding component	-0.135015		Carbohydrates	Acylphosphate phosphohydrolase (EC 3.6.1.7), putative	0.512056
Carbohydrates	Acetoacetyl-CoA reductase (EC 1.1.1.36)	-0.135015		Carbohydrates	Multiple sugar ABC transporter, membrane-spanning permease protein MsmF	0.516629
Carbohydrates	Hexose phosphate uptake regulatory protein UhpC	-0.135015		Carbohydrates	6-phosphofructokinase (EC 2.7.1.11)	0.520356
Carbohydrates	L-xylulose 5-phosphate 3-epimerase (EC 5.1.3.-)	-0.135015		Carbohydrates	Malolactic enzyme (EC 1.-.-.-)	0.543353
Carbohydrates	Inner membrane ABC transporter permease protein YcjP	-0.135015		Carbohydrates	Transketolase (EC 2.2.1.1)	0.548893
Carbohydrates	Mannitol-1-phosphate 5-dehydrogenase (EC 1.1.1.17)	-0.135015		Carbohydrates	PTS system, galactose-specific IIA component (EC 2.7.1.69)	0.553877
Carbohydrates	Xylose activator XylR (AraC family)	-0.135015		Carbohydrates	Glucose-1-phosphate adenylyltransferase (EC 2.7.7.27)	0.57776
Carbohydrates	Electron transfer flavoprotein, alpha subunit	-0.019538		Carbohydrates	Ethanolamine ammonia-lyase heavy chain (EC 4.3.1.7)	0.587872
Carbohydrates	2-methylcitrate synthase (EC 2.3.3.5)	-0.019538		Carbohydrates	Aldehyde dehydrogenase (EC 1.2.1.3)	0.603204
Carbohydrates	Alpha-galactosidase (EC 3.2.1.22)	0.0105678		Carbohydrates	Triosephosphate isomerase (EC 5.3.1.1)	0.653149
Carbohydrates	Glucokinase (EC 2.7.1.2)	0.0497677		Carbohydrates	Ribose ABC transport system, periplasmic ribose-binding protein RbsB (TC 3.A.1.2.1)	0.653412
Carbohydrates	Mlc, transcriptional repressor of MalT (the transcriptional activator of maltose regulon) and manXYZ operon	0.0873772		Carbohydrates	Sucrose operon repressor ScrR, LacI family	0.673119
Carbohydrates	Aldose 1-epimerase (EC 5.1.3.3)	0.148094		Carbohydrates	Phosphoenolpyruvate-dihydroxyacetone phosphotransferase (EC 2.7.1.121), dihydroxyacetone binding subunit DhaK	0.673211
Carbohydrates	D-xylose transport ATP-binding protein XylG	0.280022		Carbohydrates	Maltose/maltodextrin ABC transporter, permease protein MalG	0.676443
Carbohydrates	Sorbitol dehydrogenase (EC 1.1.1.14)	0.350412		Carbohydrates	Trehalose-6-phosphate hydrolase (EC 3.2.1.93)	0.677643
Carbohydrates	3-hydroxybutyryl-CoA dehydrogenase (EC 1.1.1.157)	0.449947		Carbohydrates	Hypothetical transmembrane protein coupled to NADH-ubiquinone oxidoreductase chain 5 homolog	0.701881
Carbohydrates	N-Acetyl-D-glucosamine ABC transport system, permease protein 1	0.449947		Carbohydrates	Pyruvate dehydrogenase E1 component beta subunit (EC 1.2.4.1)	0.704702
Carbohydrates	Octanoate-[acyl-carrier-protein]-protein-N-octanoyltransferase	0.449947		Carbohydrates	Glucose-6-phosphate 1-dehydrogenase (EC 1.1.1.49)	0.720165
Carbohydrates	L-fucose operon activator	0.449947		Carbohydrates	Propanediol dehydratase small subunit (EC 4.2.1.28)	0.752108
Carbohydrates	Alpha-glucosidase (EC 3.2.1.20)	0.449947		Carbohydrates	1,4-alpha-glucan (glycogen) branching enzyme, GH-13-type (EC 2.4.1.18)	0.758036
Carbohydrates	Predicted sugar ABC transport system, permease protein YphD	0.449947		Carbohydrates	Galactose-1-phosphate uridylyltransferase (EC 2.7.7.10)	0.762194
Carbohydrates	D-lactate dehydrogenase (EC 1.1.1.28)	0.864985		Carbohydrates	Electron transfer flavoprotein, alpha subunit	0.762753
Carbohydrates	Protein AraJ precursor	0.864985		Carbohydrates	Transketolase, C-terminal section (EC 2.2.1.1)	0.811225
Carbohydrates	Cytoplasmic trehalase (EC 3.2.1.28)	0.864985		Carbohydrates	Pyruvate formate-lyase (EC 2.3.1.54)	0.825277
Carbohydrates	Fructose-1,6-bisphosphatase, Bacillus type (EC 3.1.3.11)	1.10851		Carbohydrates	3-hydroxybutyryl-CoA dehydratase (EC 4.2.1.55)	0.833985
Carbohydrates	Ethanolamine utilization protein EutJ	1.18691		Carbohydrates	Transketolase, N-terminal section (EC 2.2.1.1)	0.833985
Carbohydrates	Malate dehydrogenase (EC 1.1.1.37)	1.18691		Carbohydrates	Propanediol utilization polyhedral body protein PduJ	0.874627
Carbohydrates	Glycerol-3-phosphate transporter	1.24965		Carbohydrates	Phosphoglycerate kinase (EC 2.7.2.3)	0.881005
Carbohydrates	Gluconokinase (EC 2.7.1.12)	1.44995		Carbohydrates	Glycogen phosphorylase (EC 2.4.1.1)	0.920051
Carbohydrates	Alpha,alpha-trehalose-phosphate synthase [UDP-forming] (EC 2.4.1.15)	1.44995		Carbohydrates	Glycerol uptake operon antiterminator regulatory protein	0.945016
Carbohydrates	Ribose operon repressor	1.78555		Carbohydrates	Ethanolamine ammonia-lyase light chain (EC 4.3.1.7)	0.959515
Carbohydrates	Propionate--CoA ligase (EC 6.2.1.17)	1.80984		Carbohydrates	Ethanolamine utilization protein EutA	0.959843
Carbohydrates	putative glycerate kinase	1.86498		Carbohydrates	Fructose-bisphosphate aldolase class I (EC 4.1.2.13)	0.971488
Carbohydrates	Predicted rhamnose oligosaccharide ABC transport system, permease component	2.03491		Carbohydrates	Activator of the mannose operon (transcriptional antiterminator), BglG family	0.985988
Carbohydrates	Trehalase (EC 3.2.1.28)	2.80358		Carbohydrates	Pyruvate oxidase [ubiquinone, cytochrome] (EC 1.2.2.2)	0.98779
Carbohydrates	Predicted rhamnose oligosaccharide ABC transport system, permease component 2	3.11291		Carbohydrates	Glycerol dehydratase reactivation factor large subunit	1.00682
Carbohydrates	Glucose 1-dehydrogenase (EC 1.1.1.47)	4.15039		Carbohydrates	ATP:Cob(I)alamin adenosyltransferase (EC 2.5.1.17), ethanolamine utilization	1.01456
Carbohydrates	Gluconate 2-dehydrogenase (EC 1.1.99.3), membrane-bound, flavoprotein	5.17787		Carbohydrates	NADPH-dependent glyceraldehyde-3-phosphate dehydrogenase (EC 1.2.1.13)	1.02663
Carbohydrates	Aldehyde dehydrogenase (EC 1.2.1.3)	6.44694		Carbohydrates	Gluconokinase (EC 2.7.1.12)	1.02663
Carbohydrates	Dihydrolipoamide dehydrogenase of pyruvate dehydrogenase complex (EC 1.8.1.4)	7.35282		Carbohydrates	Dihydrolipoamide dehydrogenase of pyruvate dehydrogenase complex (EC 1.8.1.4)	1.03143
Carbohydrates	Glucose-1-phosphate cytidylyltransferase (EC 2.7.7.33)	20		Carbohydrates	Ribose ABC transport system, ATP-binding protein RbsA (TC 3.A.1.2.1)	1.08164
Carbohydrates	Ferredoxin-like protein	20		Carbohydrates	2-Methylcitrate dehydratase AcnD	1.09702
Carbohydrates	Ferredoxin-like protein YgcO	20		Carbohydrates	Ethanolamine utilization protein EutQ	1.09702
Carbohydrates	AscBF operon repressor	20		Carbohydrates	Ethanolamine utilization protein similar to PduL	1.09702
Carbohydrates	Cellobiose phosphotransferase system YdjC-like protein	20		Carbohydrates	Ribose ABC transport system, high affinity permease RbsD (TC 3.A.1.2.1)	1.14949
Carbohydrates	RuBisCO operon transcriptional regulator	20		Carbohydrates	Propanediol dehydratase reactivation factor large subunit	1.2125
Carbohydrates	N-Acetyl-D-glucosamine ABC transport system, sugar-binding protein	20		Carbohydrates	CoA-acylating propionaldehyde dehydrogenase	1.22477
Carbohydrates	N-acetylglucosamine related transporter, NagX	20		Carbohydrates	Gluconate operon transcriptional repressor	1.22826
Carbohydrates	2-keto-3-deoxygluconate permease (KDG permease)	20		Carbohydrates	Fructose-1,6-bisphosphatase, GlpX type (EC 3.1.3.11)	1.23567
Carbohydrates	Rhamnogalacturonides degradation protein RhiN	20		Carbohydrates	Glucosamine-6-phosphate deaminase (EC 3.5.99.6)	1.31359
Carbohydrates	Gluconate transporter family protein	20		Carbohydrates	Acetaldehyde dehydrogenase, ethanolamine utilization cluster	1.34213
Carbohydrates	L-idonate, D-gluconate, 5-keto-D-gluconate transporter	20		Carbohydrates	Ethanolamine utilization polyhedral-body-like protein EutL	1.34213
Carbohydrates	Dihydrolipoamide dehydrogenase (EC 1.8.1.4)	20		Carbohydrates	Ethanolamine utilization protein similar to PduA/PduJ	1.35336
Carbohydrates	Predicted erythritol ABC transporter 1, permease component 1	20		Carbohydrates	Fructose-1,6-bisphosphatase, Bacillus type (EC 3.1.3.11)	1.36386
Carbohydrates	Protein clustered with ethanolamine utilization	20		Carbohydrates	Protein clustered with ethanolamine utilization	1.41895
Carbohydrates	D-glycerate transporter (predicted)	20		Carbohydrates	Galactose/methyl galactoside ABC transport system, permease protein MglC (TC 3.A.1.2.3)	1.41895
Carbohydrates	Alpha-N-arabinofuranosidase (EC 3.2.1.55)	20		Carbohydrates	Ribose 5-phosphate isomerase B (EC 5.3.1.6)	1.45457
Carbohydrates	Alpha-N-arabinofuranosidase 2 (EC 3.2.1.55)	20		Carbohydrates	Ethanolamine utilization protein similar to PduU	1.46315
Carbohydrates	2,4-diketo-3-deoxy-L-fuconate hydrolase	20		Carbohydrates	Lactaldehyde reductase (EC 1.1.1.77)	1.46475
Carbohydrates	Predicted L-rhamnose ABC transporter, ATP-binding component	20		Carbohydrates	Galactose/methyl galactoside ABC transport system, ATP-binding protein MglA (EC 3.6.3.17)	1.49188
Carbohydrates	Transcriptional regulator of rhamnose utilization, LacI family	20		Carbohydrates	Ethanolamine sensory transduction histidine kinase	1.61703
Carbohydrates	Galactose/methyl galactoside ABC transport system, permease protein MglC (TC 3.A.1.2.3)	20		Carbohydrates	Ethanolamine utilization protein EutJ	1.68893
Carbohydrates	Lactose and galactose permease, GPH translocator family	20		Carbohydrates	Propanediol utilization polyhedral body protein PduB	1.68914
Carbohydrates	Sugar phosphate isomerases/epimerases family protein YcjR	20		Carbohydrates	Acetoacetate metabolism regulatory protein AtoC	1.74727
Carbohydrates	Hydrolase in polyol utilization gene cluster, haloacid dehalogenase-like family	20		Carbohydrates	Pyruvate,phosphate dikinase (EC 2.7.9.1)	1.77825
Carbohydrates	D-alanine aminotransferase (EC 2.6.1.21)	20		Carbohydrates	Formate efflux transporter (TC 2.A.44 family)	1.80484
Carbohydrates	Acetyl-CoA synthetase (ADP-forming) alpha and beta chains, putative	20		Carbohydrates	Glycogen debranching enzyme (EC 3.2.1.-)	1.82345
Carbohydrates	Glucose/mannose:H+ symporter GlcP	20		Carbohydrates	Maltodextrose utilization protein MalA	1.8755
Cell Division	Cell division protein ZipA	-20		Carbohydrates	Galactose/methyl galactoside ABC transport system, D-galactose-binding periplasmic protein MglB (TC 3.A.1.2.3)	1.87884
Cell Division	Chromosome replication initiation protein dnaD	-20		Carbohydrates	Alanine dehydrogenase (EC 1.4.1.1)	1.99557
Cell Division	FIG005686: hypothetical protein	-20		Carbohydrates	Glycerol-3-phosphate transporter	2.72576
Cell Division	Membrane Protein Functionally coupled to the MukBEF Chromosome Partitioning Mechanism	-20		Carbohydrates	Ribose operon repressor	3.93527
Cell Division	Septation ring formation regulator EzrA	-7.23755		Carbohydrates	Transcriptional activator of acetoin dehydrogenase operon AcoR	20
Cell Division	Pseudouridine synthase family protein	-5.64159		Carbohydrates	D-allose-6-phosphate isomerase (EC 5.3.1.-)	20
Cell Division	UDP-N-acetylmuramate--alanine ligase (EC 6.3.2.8)	-5.08464		Carbohydrates	Gluconate transporter family protein	20
Cell Division	D-alanine--D-alanine ligase (EC 6.3.2.4)	-4.95093		Carbohydrates	Predicted nucleoside ABC transporter, permease 2 component	20
Cell Division	DNA recombination and repair protein RecF	-4.91012		Carbohydrates	Dihydrolipoamide dehydrogenase (EC 1.8.1.4)	20
Cell Division	Cell division initiation protein DivIVA	-4.69301		Carbohydrates	Acetoacetyl-CoA reductase (EC 1.1.1.36)	20
Cell Division	DNA primase (EC 2.7.7.-)	-4.6896		Carbohydrates	Hyaluronoglucosaminidase (EC 3.2.1.35)	20
Cell Division	DNA polymerase III beta subunit (EC 2.7.7.7)	-4.41029		Carbohydrates	PTS system, fructose-specific IIB component (EC 2.7.1.69)	20
Cell Division	Cell division protein FtsA	-4.32013		Carbohydrates	Hypothetical protein GlcG in glycolate utilization operon	20
Cell Division	Circadian phase modifier	-3.71998		Carbohydrates	Transcriptional regulatory protein UhpA	20
Cell Division	DNA gyrase subunit A (EC 5.99.1.3)	-3.70081		Carbohydrates	Glyceraldehyde-3-phosphate ketol-isomerase (EC 5.3.1.1)	20
Cell Division	Signal recognition particle associated protein	-3.58671		Carbohydrates	3-ketoacyl-CoA thiolase [isoleucine degradation] (EC 2.3.1.16)	20
Cell Division	DNA gyrase subunit B (EC 5.99.1.3)	-3.40762		Carbohydrates	Transcriptional regulator of the arabinose operon in Shewanella, GntR family	20
Cell Division	Cell division protein GpsB, coordinates the switch between cylindrical and septal cell wall synthesis by re-localization of PBP1	-3.30494		Carbohydrates	Inner membrane ABC transporter permease protein YcjO	20
Cell Division	Chromosome partition protein smc	-3.21424		Carbohydrates	Propanediol utilization transcriptional activator	20
Cell Division	Phosphoglucosamine mutase (EC 5.4.2.10)	-2.98499		Carbohydrates	Propionate catabolism operon transcriptional regulator of GntR family [predicted]	20
Cell Division	FIG001721: Predicted N6-adenine-specific DNA methylase	-2.86862		Carbohydrates	Malate Na(+) symporter	20
Cell Division	D-alanine--D-alanine ligase B (EC 6.3.2.4)	-2.71998		Carbohydrates	Phosphoenolpyruvate carboxykinase [GTP] (EC 4.1.1.32)	20
Cell Division	Ribonuclease P protein component (EC 3.1.26.5)	-2.46686		Carbohydrates	Family 13 glycosyl hydrolase, row 724	20
Cell Division	Cell division protein FtsQ	-2.42132		Carbohydrates	D-xylose proton-symporter XylT	20
Cell Division	Segregation and condensation protein B	-2.15534		Carbohydrates	PTS system, galactitol-specific IIA component (EC 2.7.1.69)	9.16146
Cell Division	Chromosome partition protein MukE	-2.13502		Cell Division	D-alanine--D-alanine ligase B (EC 6.3.2.4)	-1.22491
Cell Division	Chromosomal replication initiator protein DnaA	-2.11977		Cell Division	Cell division initiation protein DivIVA	-0.779406
Cell Division	Chromosome partition protein MukB	-1.83545		Cell Division	Cell division protein FtsA	-0.268711
Cell Division	Cell division protein FtsN	-1.13502		Cell Division	UDP-N-acetylglucosamine--N-acetylmuramyl-(pentapeptide) pyrophosphoryl-undecaprenol N-acetylglucosamine transferase (EC 2.4.1.227)	-0.00465773
Cell Division	GTPase and tRNA-U34 5-formylation enzyme TrmE	-0.977154		Cell Division	DNA gyrase subunit B (EC 5.99.1.3)	0.0133938
Cell Division	Segregation and condensation protein A	-0.416991		Cell Division	Septation ring formation regulator EzrA	0.0545837
Cell Division	Z-ring-associated protein ZapA	-0.135015		Cell Division	Chromosomal replication initiator protein DnaA	0.172238
Cell Division	Chromosome partition protein MukF	0.449947		Cell Division	GTPase and tRNA-U34 5-formylation enzyme TrmE	0.203776
Cell Division	SSU ribosomal protein S21p	2.21413		Cell Division	DNA gyrase subunit A (EC 5.99.1.3)	0.289343
Cell Division	UDP-N-acetylglucosamine--N-acetylmuramyl-(pentapeptide) pyrophosphoryl-undecaprenol N-acetylglucosamine transferase (EC 2.4.1.227)	2.42975		Cell Division	Cell division protein FtsQ	0.322086
Cell Division	S-adenosylmethionine-dependent methyltransferase Functionally Coupled to the MukBEF Chromosome Partitioning Mechanism	20		Cell Division	D-alanine--D-alanine ligase (EC 6.3.2.4)	0.373158
Cell Division	Chromosome (plasmid) partitioning protein ParB-2	20		Cell Division	Ribonuclease P protein component (EC 3.1.26.5)	0.512056
Cell signaling	Autoinducer 2 (AI-2) ABC transport system, fused AI2 transporter subunits and ATP-binding component	-20		Cell Division	UDP-N-acetylmuramate--alanine ligase (EC 6.3.2.8)	0.545687
Cell signaling	Autoinducer 2 (AI-2) ABC transport system, membrane channel protein LsrC	-20		Cell Division	DNA recombination and repair protein RecF	1.03015
Cell signaling	Autoinducer 2 (AI-2) ABC transport system, membrane channel protein LsrD	-20		Cell Division	DNA polymerase III beta subunit (EC 2.7.7.7)	1.4482
Cell signaling	Autoinducer 2 (AI-2) ABC transport system, periplasmic AI-2 binding protein LsrB	-20		Cell Division	Z-ring-associated protein ZapA	-20
Cell signaling	Autoinducer 2 (AI-2) aldolase LsrF (EC 4.2.1.-)	-20		Cell Division	Chromosome partition protein MukB	-3.32925
Cell signaling	Autoinducer 2 (AI-2) kinase LsrK (EC 2.7.1.-)	-20		Cell Division	Chromosome partition protein MukF	-3.2953
Cell signaling	LsrR, transcriptional repressor of lsr operon	-20		Cell Division	Chromosome replication initiation protein dnaD	-3.07291
Cell signaling	Cyclic AMP receptor protein	-20		Cell Division	Membrane Protein Functionally coupled to the MukBEF Chromosome Partitioning Mechanism	-3.07291
Cell signaling	Aromatic hydrocarbon utilization transcriptional regulator CatR (LysR family)	-20		Cell Division	Cell division protein FtsN	-2.48794
Cell signaling	LysR family transcriptional regulator PA0191	-20		Cell Division	Cell division protein ZipA	-2.48794
Cell signaling	LysR family transcriptional regulator PA5218	-20		Cell Division	S-adenosylmethionine-dependent methyltransferase Functionally Coupled to the MukBEF Chromosome Partitioning Mechanism	-2.48794
Cell signaling	LysR family transcriptional regulator STM2281	-20		Cell Division	Chromosome partition protein smc	-1.7752
Cell signaling	LysR family transcriptional regulator YfeR	-20		Cell Division	FIG005686: hypothetical protein	-0.985443
Cell signaling	LysR family transcriptional regulator YfiE	-20		Cell Division	Chromosome partition protein MukE	-0.902981
Cell signaling	Nitrogen assimilation regulatory protein Nac	-20		Cell Division	Cell division protein GpsB, coordinates the switch between cylindrical and septal cell wall synthesis by re-localization of PBP1	-0.487944
Cell signaling	CidA-associated membrane protein CidB	-20		Cell Division	DNA primase (EC 2.7.7.-)	-0.072906
Cell signaling	Pyruvate oxidase, CidC	-20		Cell Division	SSU ribosomal protein S21p	0.200112
Cell signaling	Glycine cleavage system transcriptional antiactivator GcvR	-20		Cell Division	Signal recognition particle associated protein	0.223551
Cell signaling	Putative two component system histidine kinase YedV	-20		Cell Division	Segregation and condensation protein A	0.468001
Cell signaling	Putative two-component system response regulator YedW	-20		Cell Division	Segregation and condensation protein B	0.566504
Cell signaling	BarA-associated response regulator UvrY (= GacA = SirA)	-20		Cell Division	FIG001721: Predicted N6-adenine-specific DNA methylase	0.662082
Cell signaling	Hypothetical similar to thiamin biosynthesis lipoprotein ApbE	-20		Cell Division	Circadian phase modifier	0.70274
Cell signaling	NADH dehydrogenase (EC 1.6.99.3) in cluster with putative pheromone precursor	-20		Cell Division	Pseudouridine synthase family protein	0.975752
Cell signaling	Putative pheromone cAM373 precursor lipoprotein CamS	-20		Cell Division	Chromosome (plasmid) partitioning protein ParB-2	1.55645
Cell signaling	Putative prenyltransferase, contains 1,4-dihydroxy-2-naphthoate octaprenyltransferase domain	-20		Cell Division	Phosphoglucosamine mutase (EC 5.4.2.10)	2.09182
Cell signaling	C5a peptidase (EC 3.4.21.-)	-20		Cell Division	Hypothetical protein in cluster with penicillin-binding protein PBP1, Staphylococcal type	20
Cell signaling	Chemotaxis regulator - transmits chemoreceptor signals to flagelllar motor components CheY	-20		Cell signaling	Cyclic AMP receptor protein	-20
Cell signaling	Positive regulator of CheA protein activity (CheW)	-20		Cell signaling	Transcriptional (co)regulator CytR	-20
Cell signaling	Putative two-component sensor histidine kinase	-20		Cell signaling	LysR family transcriptional regulator YcjZ	-20
Cell signaling	dTDP-Rha:A-D-GlcNAc-diphosphoryl polyprenol, A-3-L-rhamnosyl transferase WbbL	-20		Cell signaling	LysR family transcriptional regulator YfeR	-20
Cell signaling	bifunctional hemolysin-adenylate cyclase precursor	-20		Cell signaling	Glycine cleavage system transcriptional antiactivator GcvR	-20
Cell signaling	Cytidine deaminase (EC 3.5.4.5)	-6.2643		Cell signaling	Putative two-component system response regulator YedW	-20
Cell signaling	Antiholin-like protein LrgA	-5.94237		Cell signaling	Sensory histidine kinase AtoS	-20
Cell signaling	Phosphoribosyl-AMP cyclohydrolase (EC 3.5.4.19)	-5.52733		Cell signaling	BarA-associated response regulator UvrY (= GacA = SirA)	-20
Cell signaling	Nicotinamidase (EC 3.5.1.19)	-5.51005		Cell signaling	Guanosine-5'-triphosphate,3'-diphosphate pyrophosphatase (EC 3.6.1.40)	-20
Cell signaling	Adenine phosphoribosyltransferase (EC 2.4.2.7)	-5.24354		Cell signaling	Sensory histidine kinase QseC	-3.94738
Cell signaling	Two-component system response regulator	-4.83545		Cell signaling	Putative sensor-like histidine kinase YfhK	-3.80987
Cell signaling	Multimodular transpeptidase-transglycosylase (EC 2.4.1.129) (EC 3.4.-.-)	-4.79266		Cell signaling	Putative two-component response regulator and GGDEF family protein YeaJ	-3.48794
Cell signaling	Orotate phosphoribosyltransferase (EC 2.4.2.10)	-4.7618		Cell signaling	LysR family transcriptional regulator YdcI	-3.48794
Cell signaling	M protein trans-acting positive regulator (Mga)	-4.42657		Cell signaling	Sensory histidine kinase in two-component regulatory system with RstA	-3.39483
Cell signaling	Nicotinate-nucleotide adenylyltransferase (EC 2.7.7.18)	-4.25049		Cell signaling	Putative sensory histidine kinase YfhA	-3.18838
Cell signaling	Immunogenic secreted protein	-4.19391		Cell signaling	LysR family transcriptional regulator YneJ	-3.07291
Cell signaling	Choline binding protein D	-4.13502		Cell signaling	tRNA-dihydrouridine synthase C (EC 1.-.-.-)	-3.07291
Cell signaling	3',5'-cyclic-nucleotide phosphodiesterase (EC 3.1.4.17)	-3.71998		Cell signaling	Glycine cleavage system transcriptional activator GcvA	-2.94738
Cell signaling	Porphobilinogen synthase (EC 4.2.1.24)	-3.65858		Cell signaling	Transcriptional regulator of biofilm formation (AraC/XylS family)	-2.80987
Cell signaling	Two-component system histidine kinase	-3.64959		Cell signaling	Holin-like protein CidA	-2.80987
Cell signaling	HPr kinase/phosphorylase (EC 2.7.1.-) (EC 2.7.4.-)	-3.51198		Cell signaling	3',5'-cyclic-nucleotide phosphodiesterase (EC 3.1.4.17)	-2.80987
Cell signaling	Transcriptional regulatory protein CitB, DpiA	-3.45694		Cell signaling	LysR family regulatory protein CidR	-2.71034
Cell signaling	Programmed cell death toxin YdcE	-3.13502		Cell signaling	LysR family transcriptional regulator YbhD	-2.65787
Cell signaling	LysR family transcriptional regulator YneJ	-2.71998		Cell signaling	Xanthosine operon regulatory protein XapR, LysR family	-2.48794
Cell signaling	LrgA-associated membrane protein LrgB	-2.71998		Cell signaling	Adenylate cyclase (EC 4.6.1.1)	-2.22491
Cell signaling	tRNA-dihydrouridine synthase C (EC 1.-.-.-)	-2.71998		Cell signaling	Alkanesulfonate utilization operon LysR-family regulator CbI	-2.07291
Cell signaling	Protein RcsF	-2.71998		Cell signaling	Inorganic pyrophosphatase (EC 3.6.1.1)	-2.07291
Cell signaling	Signal transduction histidine kinase CheA (EC 2.7.3.-)	-2.71998		Cell signaling	Two-component system response regulator QseB	-2.07291
Cell signaling	Probable glutamate/gamma-aminobutyrate antiporter	-2.71998		Cell signaling	GTP pyrophosphokinase (EC 2.7.6.5), (p)ppGpp synthetase II	-2.07291
Cell signaling	Gamma-glutamyl phosphate reductase (EC 1.2.1.41)	-2.57836		Cell signaling	Hybrid sensory histidine kinase in two-component regulatory system with EvgA	-2.07291
Cell signaling	Hybrid sensory histidine kinase in two-component regulatory system with EvgA	-2.55005		Cell signaling	Staphylococcal accessory regulator A (SarA)	-1.80987
Cell signaling	LysR family transcriptional regulator YbhD	-2.45694		Cell signaling	Positive regulator of CheA protein activity (CheW)	-1.80987
Cell signaling	Transcriptional activator protein LysR	-2.45694		Cell signaling	Autoinducer 2 (AI-2) ABC transport system, periplasmic AI-2 binding protein LsrB	-1.73587
Cell signaling	GTP pyrophosphokinase (EC 2.7.6.5), (p)ppGpp synthetase I	-2.41111		Cell signaling	LysR family transcriptional regulator YnfL	-1.71034
Cell signaling	Sensor kinase CitA, DpiB (EC 2.7.3.-)	-2.35741		Cell signaling	Sensor kinase CitA, DpiB (EC 2.7.3.-)	-1.71034
Cell signaling	Glutamate 5-kinase (EC 2.7.2.11)	-2.34801		Cell signaling	Signal transduction histidine kinase CheA (EC 2.7.3.-)	-1.62545
Cell signaling	LysR family transcriptional regulator YnfL	-2.13502		Cell signaling	Transcriptional activator protein LysR	-1.48794
Cell signaling	Putative two-component response regulator and GGDEF family protein YeaJ	-2.00948		Cell signaling	Polysaccharide intercellular adhesin (PIA) biosynthesis N-glycosyltransferase IcaA (EC 2.4.-.-)	-1.48794
Cell signaling	Xanthosine operon regulatory protein XapR, LysR family	-1.71998		Cell signaling	Nitrogen assimilation regulatory protein Nac	-1.48794
Cell signaling	LysR family transcriptional regulator YcjZ	-1.45694		Cell signaling	Positive transcription regulator EvgA	-1.48794
Cell signaling	Inorganic pyrophosphatase (EC 3.6.1.1)	-1.45694		Cell signaling	Putative two component system histidine kinase YedV	-1.48794
Cell signaling	Guanosine-5'-triphosphate,3'-diphosphate pyrophosphatase (EC 3.6.1.40)	-1.39805		Cell signaling	Transcriptional regulatory protein CitB, DpiA	-1.48794
Cell signaling	Pheromone response surface protein PrgC	-1.36948		Cell signaling	Autoinducer 2 (AI-2) ABC transport system, membrane channel protein LsrC	-1.41394
Cell signaling	LysR family transcriptional regulator YhjC	-1.13502		Cell signaling	Autoinducer 2 (AI-2) ABC transport system, membrane channel protein LsrD	-1.40548
Cell signaling	DNA transformation protein TfoX	-1.13502		Cell signaling	Probable glutamate/gamma-aminobutyrate antiporter	-1.40548
Cell signaling	Adenylate cyclase (EC 4.6.1.1)	-0.997512		Cell signaling	Autoinducer 2 (AI-2) ABC transport system, fused AI2 transporter subunits and ATP-binding component	-1.36241
Cell signaling	LSU m3Psi1915 methyltransferase RlmH	-0.990625		Cell signaling	LysR family transcriptional regulator YfiE	-1.07291
Cell signaling	Sensory histidine kinase AtoS	-0.719978		Cell signaling	Chemotaxis regulator - transmits chemoreceptor signals to flagelllar motor components CheY	-1.07291
Cell signaling	Putative sensor-like histidine kinase YfhK	-0.39805		Cell signaling	Two-component system histidine kinase	-1.0271
Cell signaling	Putative two-component response regulator	-0.183925		Cell signaling	Nicotinate-nucleotide adenylyltransferase (EC 2.7.7.18)	-0.896408
Cell signaling	LysR family regulatory protein CidR	-0.135015		Cell signaling	M protein trans-acting positive regulator (Mga)	-0.817649
Cell signaling	Transcriptional (co)regulator CytR	0.0349098		Cell signaling	Two-component system response regulator	-0.809872
Cell signaling	LysR family transcriptional regulator YdcI	0.186913		Cell signaling	Putative two-component sensor histidine kinase	-0.750978
Cell signaling	Cyn operon transcriptional activator	0.449947		Cell signaling	Glutamate 5-kinase (EC 2.7.2.11)	-0.670808
Cell signaling	LysR family transcriptional regulator lrhA	0.449947		Cell signaling	Gamma-glutamyl phosphate reductase (EC 1.2.1.41)	-0.612391
Cell signaling	Autolysis response regulater LytR	0.449947		Cell signaling	Cytidine deaminase (EC 3.5.4.5)	-0.536524
Cell signaling	Positive transcription regulator EvgA	0.449947		Cell signaling	Autoinducer 2 (AI-2) aldolase LsrF (EC 4.2.1.-)	-0.487944
Cell signaling	Putative sensory histidine kinase YfhA	0.449947		Cell signaling	Polysaccharide intercellular adhesin (PIA) biosynthesis protein IcaC	-0.487944
Cell signaling	GTP pyrophosphokinase (EC 2.7.6.5), (p)ppGpp synthetase II	0.543057		Cell signaling	Teicoplanin-resistance associated HTH-type transcriptional regulator TcaR	-0.487944
Cell signaling	Sensory histidine kinase QseC	0.790984		Cell signaling	LysR family transcriptional regulator YhjC	-0.487944
Cell signaling	Sensory histidine kinase in two-component regulatory system with RstA	1.18691		Cell signaling	CidA-associated membrane protein CidB	-0.487944
Cell signaling	Cys regulon transcriptional activator CysB	1.81252		Cell signaling	Glycine cleavage system transcriptional activator	-0.487944
Cell signaling	Zinc uptake regulation protein ZUR	2.03491		Cell signaling	Protein RcsF	-0.487944
Cell signaling	Two-component system response regulator QseB	2.21548		Cell signaling	NADH dehydrogenase (EC 1.6.99.3) in cluster with putative pheromone precursor	-0.487944
Cell signaling	Transcriptional regulatory protein RstA	5.84226		Cell signaling	Putative prenyltransferase, contains 1,4-dihydroxy-2-naphthoate octaprenyltransferase domain	-0.487944
Cell signaling	Alkanesulfonate utilization operon LysR-family regulator CbI	7.3555		Cell signaling	Nicotinamidase (EC 3.5.1.19)	-0.359619
Cell signaling	Transcriptional regulator of biofilm formation (AraC/XylS family)	20		Cell signaling	Pheromone response surface protein PrgC	-0.265551
Cell signaling	GltC, transcription activator of glutamate synthase operon	20		Cell signaling	Immunogenic secreted protein	-0.234187
Cell signaling	LysR family transcriptional regulator PA2877	20		Cell signaling	Putative two-component response regulator	-0.224909
Cell signaling	Autolysis histidine kinase LytS	20		Cell signaling	Orotate phosphoribosyltransferase (EC 2.4.2.10)	-0.142651
Cell signaling	Glycine cleavage system transcriptional activator	20		Cell signaling	Putative pheromone cAM373 precursor lipoprotein CamS	-0.125373
Cell signaling	Glycine cleavage system transcriptional activator GcvA	20		Cell signaling	Zinc uptake regulation protein ZUR	-0.114485
Cell signaling	Two-component nitrogen fixation transcriptional regulator FixJ	20		Cell signaling	LsrR, transcriptional repressor of lsr operon	0.097019
Cell signaling	Two-component oxygen-sensor histidine kinase FixL	20		Cell signaling	LysR family transcriptional regulator lrhA	0.097019
Cell signaling	Two-component sensor histidine kinase PleC	20		Cell signaling	Choline binding protein D	0.097019
Cell signaling	cyclolysin secretion ATP-binding protein	20		Cell signaling	GTP pyrophosphokinase (EC 2.7.6.5), (p)ppGpp synthetase I	0.128231
Cell Wall & Capsule	Colanic acid biosynthesis glycosyl transferase WcaC	-20		Cell signaling	Phosphoribosyl-AMP cyclohydrolase (EC 3.5.4.19)	0.133545
Cell Wall & Capsule	UDP-glucose:(heptosyl) LPS alpha1,3-glucosyltransferase WaaG (EC 2.4.1.-)	-20		Cell signaling	HPr kinase/phosphorylase (EC 2.7.1.-) (EC 2.7.4.-)	0.154504
Cell Wall & Capsule	Lipid-A-disaccharide synthase (EC 2.4.1.182)	-20		Cell signaling	Multimodular transpeptidase-transglycosylase (EC 2.4.1.129) (EC 3.4.-.-)	0.23853
Cell Wall & Capsule	Transcriptional regulatory protein PhoP	-20		Cell signaling	Pyruvate oxidase, CidC	0.418947
Cell Wall & Capsule	Polymyxin resistance protein PmrD	-20		Cell signaling	Programmed cell death toxin YdcE	0.512056
Cell Wall & Capsule	Polymyxin resistance protein PmrL, sucrose-6 phosphate hydrolase	-20		Cell signaling	Transcriptional regulatory protein RstA	0.512056
Cell Wall & Capsule	Alpha-L-Rha alpha-1,2-L-rhamnosyltransferase/alpha-L-Rha alpha-1,3-L- rhamnosyltransferase (EC 2.4.1.-)	-20		Cell signaling	Adenine phosphoribosyltransferase (EC 2.4.2.7)	0.539891
Cell Wall & Capsule	Alpha-L-Rha alpha-1,3-L-rhamnosyltransferase (EC 2.4.1.-)	-20		Cell signaling	LSU m3Psi1915 methyltransferase RlmH	0.588872
Cell Wall & Capsule	Capsular polysaccharide export system protein KpsC	20		Cell signaling	Cys regulon transcriptional activator CysB	0.596121
Cell Wall & Capsule	Capsular polysaccharide synthesis enzyme Cap8O	20		Cell signaling	Porphobilinogen synthase (EC 4.2.1.24)	0.77999
Cell Wall & Capsule	N-acetylneuraminic acid outer membrane channel protein NanC	-20		Cell signaling	Hypothetical similar to thiamin biosynthesis lipoprotein ApbE	0.919232
Cell Wall & Capsule	Membrane protein CarB involved in the export of O-antigen and teichoic acid, Streptococci specific	-20		Cell signaling	Antiholin-like protein LrgA	1.10661
Cell Wall & Capsule	Minor teichoic acid biosynthesis protein GgaB	-20		Cell signaling	Autolysis histidine kinase LytS	1.12677
Cell Wall & Capsule	Regulation of D-alanyl-lipoteichoic acid biosynthesis, sensor histidine kinase	-20		Cell signaling	Prophage Clp protease-like protein	1.23452
Cell Wall & Capsule	PTS system, mannose-specific IIB component (EC 2.7.1.69)	-9.63087		Cell signaling	Autolysis response regulater LytR	1.51206
Cell Wall & Capsule	UDP-N-acetylglucosamine 1-carboxyvinyltransferase (EC 2.5.1.7)	-9.61176		Cell signaling	Cyn operon transcriptional activator	1.73445
Cell Wall & Capsule	dTDP-4-dehydrorhamnose 3,5-epimerase (EC 5.1.3.13)	-7.32484		Cell signaling	LrgA-associated membrane protein LrgB	1.84648
Cell Wall & Capsule	Sialidase (EC 3.2.1.18)	-7.2011		Cell signaling	Two-component sensor histidine kinase PleC	2.09702
Cell Wall & Capsule	UDP-4-amino-4-deoxy-L-arabinose--oxoglutarate aminotransferase (EC 2.6.1.-)	-7.06575		Cell signaling	Autoinducer 2 (AI-2) kinase LsrK (EC 2.7.1.-)	5.54915
Cell Wall & Capsule	Pyruvate phosphate dikinase	-5.993		Cell signaling	Biofilm operon icaABCD HTH-type negative transcriptional regulator IcaR	20
Cell Wall & Capsule	UDP-N-acetylmuramoylalanine--D-glutamate ligase (EC 6.3.2.9)	-5.84283		Cell signaling	Polysaccharide intercellular adhesin (PIA) biosynthesis protein IcaD	20
Cell Wall & Capsule	UDP-N-acetylenolpyruvoylglucosamine reductase (EC 1.1.1.158)	-5.74973		Cell signaling	Aromatic hydrocarbon utilization transcriptional regulator CatR (LysR family)	20
Cell Wall & Capsule	ABC transporter, predicted N-acetylneuraminate transport system permease protein 2	-5.65858		Cell signaling	Transcriptional regulator GbuR	20
Cell Wall & Capsule	Heteropolysaccharide repeat unit export protein	-5.13502		Cell signaling	Programmed cell death antitoxin YdcD	20
Cell Wall & Capsule	Heteropolysaccharide repeat unit export protein2	-5.13502		Cell signaling	DNA transformation protein TfoX	20
Cell Wall & Capsule	ABC transporter, predicted N-acetylneuraminate-binding protein	-4.97152		Cell signaling	Putative pheromone precursor lipoprotein	20
Cell Wall & Capsule	Capsular polysaccharide synthesis enzyme Cap8D	-4.77887		Cell Wall & Capsule	Capsular polysaccharide ABC transporter, ATP-binding protein KpsT	-20
Cell Wall & Capsule	UDP-galactopyranose mutase (EC 5.4.99.9)	-4.62855		Cell Wall & Capsule	Insertion element IS1 protein insA	-20
Cell Wall & Capsule	Colanic acid biosynthesis glycosyl transferase WcaL	-4.59445		Cell Wall & Capsule	Colanic acid polymerase WcaD	-20
Cell Wall & Capsule	Phospho-N-acetylmuramoyl-pentapeptide-transferase (EC 2.7.8.13)	-4.51802		Cell Wall & Capsule	Sensor protein basS/pmrB (EC 2.7.3.-)	-20
Cell Wall & Capsule	ABC transporter, predicted N-acetylneuraminate transport system permease protein 1	-4.50425		Cell Wall & Capsule	Polymyxin resistance protein ArnC, glycosyl transferase (EC 2.4.-.-)	-20
Cell Wall & Capsule	Sialic acid utilization regulator, RpiR family	-4.42218		Cell Wall & Capsule	Polymyxin resistance protein PmrD	-20
Cell Wall & Capsule	Peptidoglycan N-acetylglucosamine deacetylase (EC 3.5.1.-)	-4.35866		Cell Wall & Capsule	Polymyxin resistance protein PmrG	-20
Cell Wall & Capsule	N-acetylmannosamine-6-phosphate 2-epimerase (EC 5.1.3.9)	-4.00948		Cell Wall & Capsule	Polymyxin resistance protein PmrL, sucrose-6 phosphate hydrolase	-20
Cell Wall & Capsule	Polymyxin resistance protein ArnC, glycosyl transferase (EC 2.4.-.-)	-3.94237		Cell Wall & Capsule	Polymyxin resistance protein PmrM	-20
Cell Wall & Capsule	Lipid A biosynthesis lauroyl acyltransferase (EC 2.3.1.-)	3.83545		Cell Wall & Capsule	D-alanine--D-alanine ligase A (EC 6.3.2.4)	-20
Cell Wall & Capsule	Putative CDP-glycerol:glycerophosphate glycerophosphotransferase (EC 2.7.8.-)	-3.81208		Cell Wall & Capsule	Capsular polysaccharide ABC transporter, permease protein KpsM	-20
Cell Wall & Capsule	Colanic acid biosynthsis UDP-glucose lipid carrier transferase WcaJ	-3.71998		Cell Wall & Capsule	Capsular polysaccharide export system protein KpsC	-20
Cell Wall & Capsule	Lipid A biosynthesis (KDO) 2-(lauroyl)-lipid IVA acyltransferase (EC 2.3.1.-)	3.71998		Cell Wall & Capsule	Polysialic acid transport protein KpsM	-20
Cell Wall & Capsule	Glucose-1-phosphate thymidylyltransferase (EC 2.7.7.24)	-3.52987		Cell Wall & Capsule	Transcriptional regulator NanR	-20
Cell Wall & Capsule	UPF0141 membrane protein YijP possibly required for phosphoethanolamine modification of lipopolysaccharide	-3.45694		Cell Wall & Capsule	Glycosyl transferase involved in teichoic acid biosynthesis	-20
Cell Wall & Capsule	Glycerol-3-phosphate cytidylyltransferase (EC 2.7.7.39)	-3.45694		Cell Wall & Capsule	galactosamine-containing minor teichoic acid biosynthesis protein	-20
Cell Wall & Capsule	Teichoic acid translocation permease protein TagG	-3.45694		Cell Wall & Capsule	Penicillin-binding protein 2 (PBP-2)	-5.1318
Cell Wall & Capsule	D-alanyl-D-alanine carboxypeptidase (EC 3.4.16.4)	-3.31651		Cell Wall & Capsule	Lipid A biosynthesis (KDO) 2-(lauroyl)-lipid IVA acyltransferase (EC 2.3.1.-)	-4.65787
Cell Wall & Capsule	Phosphoethanolamine transferase specific for the outer Kdo residue of lipopolysaccharide	-3.30494		Cell Wall & Capsule	Colanic acid biosynthesis glycosyl transferase WcaC	-4.2953
Cell Wall & Capsule	Colanic acid biosysnthesis glycosyl transferase WcaI	-3.13502		Cell Wall & Capsule	Colanic acid biosynthesis glycosyl transferase WcaL	-3.80987
Cell Wall & Capsule	Cholinephosphate cytidylyltransferase (EC 2.7.7.15)	-3.03118		Cell Wall & Capsule	Predicted hydrolase of the metallo-beta-lactamase superfamily, clustered with KDO2-Lipid A biosynthesis genes	-3.65787
Cell Wall & Capsule	Rod shape-determining protein RodA	-3.00948		Cell Wall & Capsule	Membrane-bound lytic murein transglycosylase B precursor (EC 3.2.1.-)	-3.65787
Cell Wall & Capsule	D-glycero-beta-D-manno-heptose 7-phosphate kinase	-2.94237		Cell Wall & Capsule	Rare lipoprotein A precursor	-3.65787
Cell Wall & Capsule	N-acetylmannosamine kinase (EC 2.7.1.60)	-2.5798		Cell Wall & Capsule	Tyrosine-protein kinase Wzc (EC 2.7.10.2)	-3.57541
Cell Wall & Capsule	Predicted hydrolase of the metallo-beta-lactamase superfamily, clustered with KDO2-Lipid A biosynthesis genes	-2.55005		Cell Wall & Capsule	GDP-mannose 4,6-dehydratase (EC 4.2.1.47)	-3.2953
Cell Wall & Capsule	Alpha-D-GlcNAc alpha-1,2-L-rhamnosyltransferase (EC 2.4.1.-)	-2.52929		Cell Wall & Capsule	regulator of length of O-antigen component of lipopolysaccharide chains	-3.07291
Cell Wall & Capsule	Beta-1,3-glucosyltransferase	-2.47581		Cell Wall & Capsule	Mannose-1-phosphate guanylyltransferase (GDP) (EC 2.7.7.22)	-3.07291
Cell Wall & Capsule	Capsular polysaccharide export system protein KpsF	-2.45694		Cell Wall & Capsule	Capsular polysaccharide synthesis enzyme Cap5G	-3.07291
Cell Wall & Capsule	Sensor protein basS/pmrB (EC 2.7.3.-)	-2.45694		Cell Wall & Capsule	Teichoic acid biosynthesis protein	-3.07291
Cell Wall & Capsule	Penicillin-binding protein 2 (PBP-2)	-2.45694		Cell Wall & Capsule	Colanic acid biosynthesis glycosyl transferase WcaA	-2.80987
Cell Wall & Capsule	dTDP-glucose 4,6-dehydratase (EC 4.2.1.46)	-2.38877		Cell Wall & Capsule	Colanic acid biosynthesis glycosyl transferase WcaE	-2.80987
Cell Wall & Capsule	CDP-glycerol: N-acetyl-beta-D-mannosaminyl-1,4-N-acetyl-D-glucosaminyldiphosphoundecaprenyl glycerophosphotransferase	-2.35741		Cell Wall & Capsule	Lipopolysaccharide heptosyltransferase I (EC 2.4.1.-)	-2.80987
Cell Wall & Capsule	Sialic acid transporter (permease) NanT	-2.27252		Cell Wall & Capsule	Sialic acid transporter (permease) NanT	-2.65787
Cell Wall & Capsule	Insertion element IS1 protein insA	-2.13502		Cell Wall & Capsule	Putative glycosyl/glycerophosphate transferase in teichoic acid biosynthesis	-2.60342
Cell Wall & Capsule	Lipid A acylation protein PagP, palmitoyltransferase	2.13502		Cell Wall & Capsule	Capsular polysaccharide synthesis enzyme Cap5E	-2.54684
Cell Wall & Capsule	Sensor protein PhoQ (EC 2.7.13.3)	-2.13502		Cell Wall & Capsule	Colanic acid biosynthsis UDP-glucose lipid carrier transferase WcaJ	-2.48794
Cell Wall & Capsule	Membrane-bound lytic murein transglycosylase B precursor (EC 3.2.1.-)	-2.13502		Cell Wall & Capsule	Capsular polysaccharide synthesis enzyme Cap5F	-2.48794
Cell Wall & Capsule	Transcriptional regulator NanR	-2.13502		Cell Wall & Capsule	Sialic acid-induced transmembrane protein YjhT(NanM), possible mutarotase	-2.36241
Cell Wall & Capsule	ADP-heptose--lipooligosaccharide heptosyltransferase II (EC 2.4.1.-)	-2.13502		Cell Wall & Capsule	Phosphoethanolamine transferase EptA specific for the 1 phosphate group of core-lipid A	-2.25348
Cell Wall & Capsule	Low molecular weight protein tyrosine phosphatase (EC 3.1.3.48)	-2.10107		Cell Wall & Capsule	Capsular polysaccharide export system protein KpsF	-2.07291
Cell Wall & Capsule	Murein-DD-endopeptidase (EC 3.4.99.-)	-1.87198		Cell Wall & Capsule	LPS-assembly lipoprotein RlpB precursor (Rare lipoprotein B)	-2.07291
Cell Wall & Capsule	Phosphomannomutase (EC 5.4.2.8)	-1.87198		Cell Wall & Capsule	UDP-glucose:(glucosyl)lipopolysaccharide alpha-1,2-glucosyltransferase (EC 2.4.1.58)	-2.07291
Cell Wall & Capsule	UDP-glucose 4-epimerase (EC 5.1.3.2)	-1.84615		Cell Wall & Capsule	N-acetylneuraminic acid outer membrane channel protein NanC	-2.07291
Cell Wall & Capsule	Capsular polysaccharide export system periplasmic protein KpsD	-1.71998		Cell Wall & Capsule	O-antigen ligase	-2.07291
Cell Wall & Capsule	UDP-galactose:(galactosyl) LPS alpha1,2-galactosyltransferase WaaW (EC 2.4.1.-)	-1.71998		Cell Wall & Capsule	UDP-glucose:(heptosyl) LPS alpha1,3-glucosyltransferase WaaG (EC 2.4.1.-)	-1.90298
Cell Wall & Capsule	Phosphoethanolamine transferase EptA specific for the 1 phosphate group of core-lipid A	1.71998		Cell Wall & Capsule	Polymyxin resistance protein ArnT, undecaprenyl phosphate-alpha-L-Ara4N transferase	-1.90298
Cell Wall & Capsule	Polysaccharide export lipoprotein Wza	-1.55005		Cell Wall & Capsule	Monofunctional biosynthetic peptidoglycan transglycosylase (EC 2.4.2.-)	-1.86646
Cell Wall & Capsule	UDP-glucose:(glucosyl)lipopolysaccharide alpha-1,3-glucosyltransferase WaaO (EC 2.4.1.-)	-1.55005		Cell Wall & Capsule	Putative sugar isomerase involved in processing of exogenous sialic acid	-1.80987
Cell Wall & Capsule	Capsular polysaccharide export system inner membrane protein KpsE	-1.55005		Cell Wall & Capsule	PTS system, mannose-specific IIB component (EC 2.7.1.69)	-1.80442
Cell Wall & Capsule	Sialic acid-induced transmembrane protein YjhT(NanM), possible mutarotase	-1.55005		Cell Wall & Capsule	Capsular polysaccharide export system inner membrane protein KpsE	-1.71034
Cell Wall & Capsule	Transcriptional regulatory protein basR/pmrA	-1.45694		Cell Wall & Capsule	Sensor protein PhoQ (EC 2.7.13.3)	-1.58748
Cell Wall & Capsule	Tyrosine-protein kinase Wzc (EC 2.7.10.2)	-1.39805		Cell Wall & Capsule	D-glycero-D-manno-heptose 1,7-bisphosphate phosphatase (EC 3.1.1.-)	-1.48794
Cell Wall & Capsule	UDP-N-acetylmuramoylalanyl-D-glutamate--2,6-diaminopimelate ligase (EC 6.3.2.13)	-1.37412		Cell Wall & Capsule	Colanic acid biosysnthesis protein WcaK	-1.48794
Cell Wall & Capsule	dTDP-4-dehydrorhamnose reductase (EC 1.1.1.133)	-1.27941		Cell Wall & Capsule	Phosphoethanolamine transferase specific for the outer Kdo residue of lipopolysaccharide	-1.48794
Cell Wall & Capsule	Colanic acid biosynthesis glycosyl transferase WcaA	-1.13502		Cell Wall & Capsule	Transcriptional regulatory protein PhoP	-1.48794
Cell Wall & Capsule	regulator of length of O-antigen component of lipopolysaccharide chains	-1.13502		Cell Wall & Capsule	Polymyxin resistance protein PmrJ, predicted deacetylase	-1.48794
Cell Wall & Capsule	Lipopolysaccharide core biosynthesis protein RfaY	-1.13502		Cell Wall & Capsule	Murein-DD-endopeptidase (EC 3.4.99.-)	-1.48794
Cell Wall & Capsule	Polymyxin resistance protein PmrG	-1.13502		Cell Wall & Capsule	Phosphomannomutase (EC 5.4.2.8)	-1.40548
Cell Wall & Capsule	Lipopolysaccharide heptosyltransferase I (EC 2.4.1.-)	-1.13502		Cell Wall & Capsule	ribitol-5-phosphate cytidylyltransferase (EC 2.7.7.40)	-1.3693
Cell Wall & Capsule	3-isopropylmalate dehydratase large subunit (EC 4.2.1.33)	-1.02106		Cell Wall & Capsule	Transcriptional regulatory protein basR/pmrA	-1.22491
Cell Wall & Capsule	3-isopropylmalate dehydrogenase (EC 1.1.1.85)	-0.968262		Cell Wall & Capsule	Capsular polysaccharide export system periplasmic protein KpsD	-1.07291
Cell Wall & Capsule	Penicillin-insensitive transglycosylase (EC 2.4.2.-) & transpeptidase PBP-1C	-0.94237		Cell Wall & Capsule	Minor teichoic acid biosynthesis protein GgaB	-1.07291
Cell Wall & Capsule	Mannose-1-phosphate guanylyltransferase (GDP) (EC 2.7.7.22)	-0.928564		Cell Wall & Capsule	CDP-glycerol: N-acetyl-beta-D-mannosaminyl-1,4-N-acetyl-D-glucosaminyldiphosphoundecaprenyl glycerophosphotransferase	-1.01846
Cell Wall & Capsule	Polymyxin resistance protein ArnT, undecaprenyl phosphate-alpha-L-Ara4N transferase	-0.912623		Cell Wall & Capsule	Cholinephosphate cytidylyltransferase (EC 2.7.7.15)	-1.01151
Cell Wall & Capsule	Colanic acid polymerase WcaD	-0.871981		Cell Wall & Capsule	Low molecular weight protein tyrosine phosphatase (EC 3.1.3.48)	-0.937251
Cell Wall & Capsule	Colanic acid biosysnthesis protein WcaK	-0.813087		Cell Wall & Capsule	UDP-N-acetylenolpyruvoylglucosamine reductase (EC 1.1.1.158)	-0.918329
Cell Wall & Capsule	3-isopropylmalate dehydratase small subunit (EC 4.2.1.33)	-0.614758		Cell Wall & Capsule	capsular polysaccharide biosynthesis protein	-0.907097
Cell Wall & Capsule	ADP-L-glycero-D-manno-heptose-6-epimerase (EC 5.1.3.20)	-0.550053		Cell Wall & Capsule	Phosphoheptose isomerase 1 (EC 5.3.1.-)	-0.866455
Cell Wall & Capsule	Choline permease LicB	-0.313516		Cell Wall & Capsule	Colanic acid biosysnthesis glycosyl transferase WcaI	-0.750978
Cell Wall & Capsule	O-antigen ligase	-0.135015		Cell Wall & Capsule	Alpha-L-Rha alpha-1,3-L-rhamnosyltransferase (EC 2.4.1.-)	-0.750978
Cell Wall & Capsule	3-deoxy-manno-octulosonate cytidylyltransferase (EC 2.7.7.38)	0.0873772		Cell Wall & Capsule	Glucose-1-phosphate thymidylyltransferase (EC 2.7.7.24)	-0.487944
Cell Wall & Capsule	capsular polysaccharide biosynthesis protein	0.0879512		Cell Wall & Capsule	UDP-4-amino-4-deoxy-L-arabinose--oxoglutarate aminotransferase (EC 2.6.1.-)	-0.270713
Cell Wall & Capsule	Choline kinase (EC 2.7.1.32)	0.11621		Cell Wall & Capsule	Alpha-D-GlcNAc alpha-1,2-L-rhamnosyltransferase (EC 2.4.1.-)	-0.232686
Cell Wall & Capsule	Rare lipoprotein A precursor	0.367485		Cell Wall & Capsule	Sialidase (EC 3.2.1.18)	-0.212309
Cell Wall & Capsule	Polysialic acid transport protein KpsM	0.449947		Cell Wall & Capsule	ABC transporter, predicted N-acetylneuraminate-binding protein	-0.128862
Cell Wall & Capsule	Putative sugar isomerase involved in processing of exogenous sialic acid	0.449947		Cell Wall & Capsule	Lipopolysaccharide biosynthesis protein WzxC	-0.109118
Cell Wall & Capsule	Capsular polysaccharide ABC transporter, ATP-binding protein KpsT	0.864985		Cell Wall & Capsule	UDP-galactopyranose mutase (EC 5.4.99.9)	-0.090608
Cell Wall & Capsule	Phosphoheptose isomerase (EC 5.3.1.-)	0.864985		Cell Wall & Capsule	Beta-1,3-glucosyltransferase	-0.0862245
Cell Wall & Capsule	Acyl-[acyl-carrier-protein]--UDP-N-acetylglucosamine O-acyltransferase (EC 2.3.1.129)	0.864985		Cell Wall & Capsule	Peptidoglycan N-acetylglucosamine deacetylase (EC 3.5.1.-)	-0.0530065
Cell Wall & Capsule	D-glycero-D-manno-heptose 1,7-bisphosphate phosphatase (EC 3.1.1.-)	1.11291		Cell Wall & Capsule	Heteropolysaccharide repeat unit export protein	-0.0285119
Cell Wall & Capsule	Monofunctional biosynthetic peptidoglycan transglycosylase (EC 2.4.2.-)	1.18691		Cell Wall & Capsule	Choline permease LicB	0.0328886
Cell Wall & Capsule	Polysaccharide deacetylase	2.42113		Cell Wall & Capsule	Capsular polysaccharide synthesis enzyme Cap8D	0.039988
Cell Wall & Capsule	GDP-mannose 4,6-dehydratase (EC 4.2.1.47)	3.50884		Cell Wall & Capsule	UDP-glucose 4-epimerase (EC 5.1.3.2)	0.0634047
Cell Wall & Capsule	Teichoic acid export ATP-binding protein TagH (EC 3.6.3.40)	3.75576		Cell Wall & Capsule	Glycerol-3-phosphate cytidylyltransferase (EC 2.7.7.39)	0.097019
Cell Wall & Capsule	Serine acetyltransferase (EC 2.3.1.30)	4.09984		Cell Wall & Capsule	diglucosyldiacylglycerol synthase (LTA membrane anchor synthesis)	0.097019
Cell Wall & Capsule	Colanic acid biosynthesis glycosyl transferase WcaE	4.53741		Cell Wall & Capsule	Putative CDP-glycerol:glycerophosphate glycerophosphotransferase (EC 2.7.8.-)	0.112449
Cell Wall & Capsule	UDP-N-acetylglucosamine 2-epimerase (EC 5.1.3.14)	10.0709		Cell Wall & Capsule	UPF0141 membrane protein YijP possibly required for phosphoethanolamine modification of lipopolysaccharide	0.126625
Cell Wall & Capsule	D,D-heptose 7-phosphate kinase	20		Cell Wall & Capsule	Putative polyribitolphosphotransferase	0.212496
Cell Wall & Capsule	GDP-L-fucose synthetase (EC 1.1.1.271)	20		Cell Wall & Capsule	Polysaccharide export lipoprotein Wza	0.249022
Cell Wall & Capsule	Beta-1,4-galactosyltransferase	20		Cell Wall & Capsule	CDP-glycerol:poly(glycerophosphate) glycerophosphotransferase (EC 2.7.8.12)	0.249022
Cell Wall & Capsule	Polymyxin resistance protein PmrJ, predicted deacetylase	20		Cell Wall & Capsule	Choline kinase (EC 2.7.1.32)	0.260518
Cell Wall & Capsule	Capsular polysaccharide ABC transporter, permease protein KpsM	20		Cell Wall & Capsule		0.277591
Cell Wall & Capsule	Capsular polysaccharide synthesis enzyme Cap8B	20		Cell Wall & Capsule	UDP-N-acetylmuramoylalanine--D-glutamate ligase (EC 6.3.2.9)	0.348018
Cell Wall & Capsule	TRAP-type transport system, periplasmic component, predicted N-acetylneuraminate-binding protein	20		Cell Wall & Capsule	dTDP-4-dehydrorhamnose reductase (EC 1.1.1.133)	0.408963
Cell Wall & Capsule	Regulation of D-alanyl-lipoteichoic acid biosynthesis, DltR	20		Cell Wall & Capsule	N-acetylmannosamine kinase (EC 2.7.1.60)	0.41538
Cell Wall & Capsule	COG3178: Predicted phosphotransferase related to Ser/Thr protein kinases	20		Cell Wall & Capsule	UDP-N-acetylglucosamine 2-epimerase (EC 5.1.3.14)	0.441173
Cell Wall & Capsule	Beta-xylosidase (EC 3.2.1.37)	20		Cell Wall & Capsule	D-alanyl-D-alanine carboxypeptidase (EC 3.4.16.4)	0.453444
Chemotaxis	Chemotaxis response - phosphatase CheZ	-20		Cell Wall & Capsule	Rod shape-determining protein RodA	0.495083
Chemotaxis	Methyl-accepting chemotaxis protein I (serine chemoreceptor protein)	-20		Cell Wall & Capsule	Sialic acid utilization regulator, RpiR family	0.599519
Chemotaxis	Methyl-accepting chemotaxis protein II (aspartate chemoreceptor protein)	-20		Cell Wall & Capsule	Phosphoheptose isomerase (EC 5.3.1.-)	0.623088
Chemotaxis	Methyl-accepting chemotaxis protein III (ribose and galactose chemoreceptor protein)	-20		Cell Wall & Capsule	UDP-N-acetylglucosamine 1-carboxyvinyltransferase (EC 2.5.1.7)	0.641824
Chemotaxis	Methyl-accepting chemotaxis protein IV (dipeptide chemoreceptor protein)	-20		Cell Wall & Capsule	Lipid A export ATP-binding/permease protein MsbA	0.671535
Chemotaxis	Flagellar basal-body rod modification protein FlgD	-20		Cell Wall & Capsule	Polysaccharide deacetylase	0.685571
Chemotaxis	Flagellar basal-body rod protein FlgB	-20		Cell Wall & Capsule	Alpha-L-Rha alpha-1,2-L-rhamnosyltransferase/alpha-L-Rha alpha-1,3-L- rhamnosyltransferase (EC 2.4.1.-)	0.734449
Chemotaxis	Flagellar biosynthesis protein FliZ	-20		Cell Wall & Capsule	Penicillin-insensitive transglycosylase (EC 2.4.2.-) & transpeptidase PBP-1C	0.783944
Chemotaxis	Flagellar transcriptional activator FlhC	-20		Cell Wall & Capsule	dTDP-4-dehydrorhamnose 3,5-epimerase (EC 5.1.3.13)	0.801563
Chemotaxis	Negative regulator of flagellin synthesis FlgM	-20		Cell Wall & Capsule	Phospho-N-acetylmuramoyl-pentapeptide-transferase (EC 2.7.8.13)	0.827629
Chemotaxis	(R)-3-hydroxydecanoyl-ACP:CoA transacylase PhaG (3-hydroxyacyl-CoA-acyl carrier protein transferase) (EC 2.4.1.-)	-20		Cell Wall & Capsule	N-acetylmannosamine-6-phosphate 2-epimerase (EC 5.1.3.9)	0.894202
Chemotaxis	RhlA, 3-(3-hydroxyalkanoyloxy)alkanoic acids (HAAs) synthase	-20		Cell Wall & Capsule	Serine acetyltransferase (EC 2.3.1.30)	0.922607
Chemotaxis	Type IV fimbrial assembly, ATPase PilB	-6.13502		Cell Wall & Capsule	Teichoic acid translocation permease protein TagG	0.962718
Chemotaxis	Flagellar M-ring protein FliF	-3.94237		Cell Wall & Capsule	UDP-N-acetylmuramoylalanyl-D-glutamate--2,6-diaminopimelate ligase (EC 6.3.2.13)	1.04013
Chemotaxis	Type IV fimbrial assembly protein PilC	-3.38294		Cell Wall & Capsule	TRAP-type transport system, periplasmic component, predicted N-acetylneuraminate-binding protein	1.04257
Chemotaxis	Flagellar basal-body rod protein FlgC	-3.13502		Cell Wall & Capsule	ADP-L-glycero-D-manno-heptose-6-epimerase (EC 5.1.3.20)	1.05421
Chemotaxis	Maltose/maltodextrin ABC transporter, substrate binding periplasmic protein MalE	-2.84926		Cell Wall & Capsule	Polysaccharide intercellular adhesin (PIA) biosynthesis deacetylase IcaB (EC 3.-.-.-)	1.09702
Chemotaxis	Type IV pilin PilA	-2.71998		Cell Wall & Capsule	dTDP-glucose 4,6-dehydratase (EC 4.2.1.46)	1.12147
Chemotaxis	Flagellar L-ring protein FlgH	-2.71998		Cell Wall & Capsule	ABC transporter, predicted N-acetylneuraminate transport system permease protein 2	1.13655
Chemotaxis	Flagellar assembly protein FliH	-2.71998		Cell Wall & Capsule	Putative sugar nucleotidyltransferase	1.14949
Chemotaxis	Flagellar hook-associated protein FliD	-2.71998		Cell Wall & Capsule	Pyruvate phosphate dikinase	1.23522
Chemotaxis	Flagellar biosynthesis protein FliC	-2.45694		Cell Wall & Capsule	D-glycero-beta-D-manno-heptose 7-phosphate kinase	1.30614
Chemotaxis	Dipeptide-binding ABC transporter, periplasmic substrate-binding component (TC 3.A.1.5.2)	-2.35741		Cell Wall & Capsule	Teichoic acid biosynthesis protein X	1.31941
Chemotaxis	Flagellar motor switch protein FliG	2.13502		Cell Wall & Capsule	N-Acetylneuraminate cytidylyltransferase (EC 2.7.7.43)	1.38653
Chemotaxis	Flagellar biosynthesis protein FliP	-2.13502		Cell Wall & Capsule	3-deoxy-manno-octulosonate cytidylyltransferase (EC 2.7.7.38)	1.49629
Chemotaxis	Flagellar P-ring protein FlgI	-1.71998		Cell Wall & Capsule	Teichoic acid export ATP-binding protein TagH (EC 3.6.3.40)	1.51206
Chemotaxis	Flagellum-specific ATP synthase FliI	-1.55005		Cell Wall & Capsule	N-acetylneuraminate synthase (EC 2.5.1.56)	1.58077
Chemotaxis	Flagellar biosynthesis protein FlhB	-1.13502		Cell Wall & Capsule	ADP-heptose--lipooligosaccharide heptosyltransferase II (EC 2.4.1.-)	1.58372
Chemotaxis	Flagellar basal-body rod protein FlgF	-1.13502		Cell Wall & Capsule	Acyl-[acyl-carrier-protein]--UDP-N-acetylglucosamine O-acyltransferase (EC 2.3.1.129)	1.60935
Chemotaxis	Flagellar biosynthesis protein FliL	-1.13502		Cell Wall & Capsule	Oligosaccharide repeat unit polymerase Wzy	2.17502
Chemotaxis	Flagellar protein FlhE	-1.13502		Cell Wall & Capsule	TRAP-type transport system, large permease component, predicted N-acetylneuraminate transporter	2.19388
Chemotaxis	Flagellar transcriptional activator FlhD	1.13502		Cell Wall & Capsule	Protein of unknown function DUF1009 clustered with KDO2-Lipid A biosynthesis genes	2.22477
Chemotaxis	Flagellar hook-length control protein FliK	-0.620442		Cell Wall & Capsule	Probable poly(beta-D-mannuronate) O-acetylase (EC 2.3.1.-)	2.24902
Chemotaxis	Chemotaxis response regulator protein-glutamate methylesterase CheB (EC 3.1.1.61)	-0.550053		Cell Wall & Capsule	ABC transporter, predicted N-acetylneuraminate transport system permease protein 1	2.33406
Chemotaxis	Flagellar biosynthesis protein FliQ	-0.550053		Cell Wall & Capsule	FIG043197: Inositol monophosphatase family protein	20
Chemotaxis	Chemotaxis protein methyltransferase CheR (EC 2.1.1.80)	-0.39805		Cell Wall & Capsule	Protein of unknown function DUF374	20
Chemotaxis	Flagellar hook-associated protein FlgL	-0.135015		Cell Wall & Capsule	Membrane protein CarB involved in the export of O-antigen and teichoic acid, Streptococci specific	20
Chemotaxis	Flagellar biosynthesis protein FlhA	-0.0708849		Cell Wall & Capsule	Regulation of D-alanyl-lipoteichoic acid biosynthesis, DltR	20
Chemotaxis	Aerotaxis sensor receptor protein	-0.0354796		Cell Wall & Capsule	Regulation of D-alanyl-lipoteichoic acid biosynthesis, sensor histidine kinase	20
Chemotaxis	Two-component sensor PilS	20		Cell Wall & Capsule	N-acetylmannosaminyltransferase (EC 2.4.1.187)	20
Chemotaxis	Type IV fimbrial biogenesis protein PilY1	20		Chemotaxis	Methyl-accepting chemotaxis protein IV (dipeptide chemoreceptor protein)	-20
Chemotaxis	Chemotaxis protein CheV (EC 2.7.3.-)	20		Chemotaxis	Flagellar P-ring protein FlgI	-20
Chemotaxis	Flagellin	20		Chemotaxis	Flagellar basal-body P-ring formation protein FlgA	-20
Chemotaxis	Flagellar basal-body P-ring formation protein FlgA	20		Chemotaxis	Flagellar basal-body rod protein FlgB	-20
Cofactors	Vitamin B12 ABC transporter, ATPase component BtuD	-20		Chemotaxis	Flagellar biosynthesis protein FliP	-20
Cofactors	ATPase component YkoD of energizing module of thiamin-regulated ECF transporter for HydroxyMethylPyrimidine	-20		Chemotaxis	Flagellar biosynthesis protein FliQ	-20
Cofactors	Putative phosphatase YieH	-20		Chemotaxis	Flagellar biosynthesis protein FliZ	-20
Cofactors	Substrate-specific component ThiT of thiamin ECF transporter	-20		Chemotaxis	Flagellar hook-associated protein 3	-20
Cofactors	Thiamin ABC transporter, ATPase component	-20		Chemotaxis	Flagellar hook-basal body complex protein FliE	-20
Cofactors	Thiamin ABC transporter, substrate-binding component	-20		Chemotaxis	Flagellar protein FlhE	-20
Cofactors	Thiamin ABC transporter, transmembrane component	-20		Chemotaxis	Flagellar transcriptional activator FlhD	-20
Cofactors	Pantothenate kinase type III, CoaX-like (EC 2.7.1.33)	-20		Chemotaxis	Methyl-accepting chemotaxis protein II (aspartate chemoreceptor protein)	-4.18838
Cofactors	Additional lipoprotein component of predicted cobalamin ECF transporter	-20		Chemotaxis	Flagellar motor switch protein FliG	-3.80987
Cofactors	Cobalt-precorrin-2 C20-methyltransferase (EC 2.1.1.130)	-20		Chemotaxis	Flagellar biosynthesis protein FliC	-3.65787
Cofactors	Cobalt-precorrin-6x reductase (EC 1.3.1.54)	-20		Chemotaxis	Flagellar biosynthesis protein FlhA	-3.2953
Cofactors	Cobalt-precorrin-6y C15-methyltransferase [decarboxylating] (EC 2.1.1.-)	-20		Chemotaxis	Flagellar biosynthesis protein FlhB	-3.2953
Cofactors	Predicted cobalt ABC transporter periplasmic component	-20		Chemotaxis	Flagellar basal-body rod protein FlgF	-2.94738
Cofactors	Coenzyme PQQ synthesis protein E	-20		Chemotaxis	Flagellar L-ring protein FlgH	-2.80987
Cofactors	Flavodoxin 1	-20		Chemotaxis	Flagellar biosynthesis protein FlgN	-2.80987
Cofactors	Flavoprotein MioC	-20		Chemotaxis	Aerotaxis sensor receptor protein	-2.48794
Cofactors	Substrate-specific component FolT of folate ECF transporter	-20		Chemotaxis	Chemotaxis response - phosphatase CheZ	-2.48794
Cofactors	Uroporphyrinogen-III methyltransferase (EC 2.1.1.107)	-20		Chemotaxis	Flagellar M-ring protein FliF	-2.48794
Cofactors	Proposed lipoate regulatory protein YbeD	-20		Chemotaxis	Flagellar assembly protein FliH	-2.48794
Cofactors	3-polyprenyl-4-hydroxybenzoate carboxy-lyase UbiX (EC 4.1.1.-)	-20		Chemotaxis	Flagellar biosynthesis protein FliL	-2.48794
Cofactors	Gene SCO4494, often clustered with other genes in menaquinone via futalosine pathway	-20		Chemotaxis	Flagellum-specific ATP synthase FliI	-2.22491
Cofactors	Menaquinone via futalosine step 1	-20		Chemotaxis	Flagellar hook-associated protein FlgL	-2.22491
Cofactors	[NiFe] hydrogenase nickel incorporation-associated protein HypB	-20		Chemotaxis	Chemotaxis protein methyltransferase CheR (EC 2.1.1.80)	-2.07291
Cofactors	Molybdopterin biosynthesis Mog protein, molybdochelatase	-20		Chemotaxis	Methyl-accepting chemotaxis protein III (ribose and galactose chemoreceptor protein)	-2.07291
Cofactors	Molybdopterin-guanine dinucleotide biosynthesis protein MobB	-20		Chemotaxis	Flagellar hook-associated protein FliD	-2.07291
Cofactors	Xanthine dehydrogenase iron-sulfur subunit (EC 1.17.1.4)	-20		Chemotaxis	Chemotaxis response regulator protein-glutamate methylesterase CheB (EC 3.1.1.61)	-1.71034
Cofactors	Glutamine amidotransferase chain of NAD synthetase	-20		Chemotaxis	Flagellar basal-body rod modification protein FlgD	-1.48794
Cofactors	Nicotinamidase family protein YcaC	-20		Chemotaxis	Flagellar basal-body rod protein FlgC	-1.48794
Cofactors	L-aspartate oxidase (EC 1.4.3.16)	-20		Chemotaxis	Flagellar biosynthesis protein FliO	-1.48794
Cofactors	NadR transcriptional regulator	-20		Chemotaxis	Flagellar protein FliJ	-1.48794
Cofactors	4-amino-4-deoxy-L-arabinose transferase and related glycosyltransferases of PMT family	-20		Chemotaxis	Negative regulator of flagellin synthesis FlgM	-1.48794
Cofactors	Pterin-4-alpha-carbinolamine dehydratase (EC 4.2.1.96)	-20		Chemotaxis	Type IV fimbrial assembly, ATPase PilB	-1.39775
Cofactors	Substrate-specific component PdxU2 of predicted pyridoxin-related ECF transporter	-20		Chemotaxis	Flagellar hook-length control protein FliK	-1.38103
Cofactors	5-methyltetrahydropteroyltriglutamate--homocysteine methyltransferase (EC 2.1.1.14)	-7.96511		Chemotaxis	Flagellar transcriptional activator FlhC	-1.07291
Cofactors	Substrate-specific component YkoE of thiamin-regulated ECF transporter for HydroxyMethylPyrimidine	-7.77245		Chemotaxis	Methyl-accepting chemotaxis protein I (serine chemoreceptor protein)	-0.487944
Cofactors	Thiamin pyrophosphokinase (EC 2.7.6.2)	-7.6896		Chemotaxis	Maltose/maltodextrin ABC transporter, substrate binding periplasmic protein MalE	0.123986
Cofactors	Cobalt-precorrin-4 C11-methyltransferase (EC 2.1.1.133)	-7.1123		Chemotaxis	Type IV pilin PilA	0.149486
Cofactors	Transmembrane component of general energizing module of ECF transporters	-7.0065		Chemotaxis	Dipeptide-binding ABC transporter, periplasmic substrate-binding component (TC 3.A.1.5.2)	0.894169
Cofactors	Adenosylcobinamide-phosphate guanylyltransferase (EC 2.7.7.62)	-6.56128		Chemotaxis	Type IV fimbrial assembly protein PilC	1.29228
Cofactors	Predicted transcriptional regulator of pyridoxine metabolism	-6.38294		Chemotaxis	Flagellar biosynthesis protein FliT	-20
Cofactors	ATPase component of general energizing module of ECF transporters	-6.08676		Cofactors	Putative phosphatase YieH	-20
Cofactors	L-threonine 3-O-phosphate decarboxylase (EC 4.1.1.81)	-5.8899		Cofactors	Thiamine kinase (EC 2.7.1.89)	-20
Cofactors	Substrate-specific component PdxT of predicted pyridoxine ECF transporter	-5.64598		Cofactors	Coenzyme PQQ synthesis protein E	-20
Cofactors	Threonine kinase in B12 biosynthesis	-5.52733		Cofactors	Chaperone protein HscB	-20
Cofactors	Inosine-5'-monophosphate dehydrogenase (EC 1.1.1.205)	-5.49206		Cofactors	Coproporphyrinogen III oxidase, aerobic (EC 1.3.3.3)	-20
Cofactors	Cobalamin biosynthesis protein CbiG	-5.45694		Cofactors	Proposed lipoate regulatory protein YbeD	-20
Cofactors	GTP cyclohydrolase I (EC 3.5.4.16) type 1	-5.05641		Cofactors	3-polyprenyl-4-hydroxybenzoate carboxy-lyase (EC 4.1.1.-)	-20
Cofactors	Formate--tetrahydrofolate ligase (EC 6.3.4.3)	-5.00244		Cofactors	Valine--pyruvate aminotransferase (EC 2.6.1.66)	-20
Cofactors	Transmembrane component YkoC of energizing module of thiamin-regulated ECF transporter for HydroxyMethylPyrimidine	-4.991		Cofactors	Nicotinamidase/isochorismatase family protein	-20
Cofactors	Pyridoxal kinase (EC 2.7.1.35)	-4.97632		Cofactors	NadR transcriptional regulator	-20
Cofactors	Uroporphyrinogen-III synthase (EC 4.2.1.75)	-4.94237		Cofactors	Erythronate-4-phosphate dehydrogenase (EC 1.1.1.290)	-20
Cofactors	Nicotinate-nucleotide--dimethylbenzimidazole phosphoribosyltransferase (EC 2.4.2.21)	-4.8899		Cofactors	Choline dehydrogenase (EC 1.1.99.1)	-4.94738
Cofactors	2-dehydropantoate 2-reductase (EC 1.1.1.169)	-4.8899		Cofactors	Coproporphyrinogen III oxidase, oxygen-independent (EC 1.3.99.22)	-4.73587
Cofactors	Pyridoxine biosynthesis glutamine amidotransferase, synthase subunit (EC 2.4.2.-)	-4.78709		Cofactors	Chaperone protein HscA	-3.80987
Cofactors	Dephospho-CoA kinase (EC 2.7.1.24)	-4.65858		Cofactors	Flavoprotein MioC	-3.2953
Cofactors	Nicotinate phosphoribosyltransferase (EC 2.4.2.11)	-4.61708		Cofactors	FolM Alternative dihydrofolate reductase 1	-3.2953
Cofactors	Ferrochelatase, protoheme ferro-lyase (EC 4.99.1.1)	-4.59445		Cofactors	Pyridoxine 5'-phosphate synthase (EC 2.6.99.2)	-3.2953
Cofactors	Vitamin B12 ABC transporter, permease component BtuC	-4.52733		Cofactors	Outer membrane vitamin B12 receptor BtuB	-3.07291
Cofactors	5,10-methylenetetrahydrofolate reductase (EC 1.5.1.20)	-4.49491		Cofactors	3-polyprenyl-4-hydroxybenzoate carboxy-lyase UbiX (EC 4.1.1.-)	-3.07291
Cofactors	Cobalt-precorrin-3b C17-methyltransferase	-4.45694		Cofactors	Xanthine dehydrogenase, FAD binding subunit (EC 1.17.1.4)	-3.07291
Cofactors	NAD kinase (EC 2.7.1.23)	-4.41795		Cofactors	Cobalt-precorrin-2 C20-methyltransferase (EC 2.1.1.130)	-3.02497
Cofactors	Sirohydrochlorin cobaltochelatase CbiK (EC 4.99.1.3)	-4.38294		Cofactors	NAD(P)H-flavin reductase (EC 1.5.1.29) (EC 1.16.1.3)	-2.80987
Cofactors	NAD synthetase (EC 6.3.1.5)	-4.34547		Cofactors	Adenosine deaminase (EC 3.5.4.4)	-2.71034
Cofactors	Cobalamin synthase	-4.19391		Cofactors	S-(hydroxymethyl)glutathione dehydrogenase (EC 1.1.1.284)	-2.65787
Cofactors	tRNA pseudouridine synthase B (EC 4.2.1.70)	-4.10567		Cofactors	Molybdate-binding domain of ModE	-2.60342
Cofactors	Multi antimicrobial extrusion protein (Na(+)/drug antiporter), MATE family of MDR efflux pumps	-3.97769		Cofactors	Molybdenum transport system protein ModD	-2.48794
Cofactors	Outer membrane vitamin B12 receptor BtuB	-3.83545		Cofactors	S-formylglutathione hydrolase (EC 3.1.2.12)	-2.48794
Cofactors	Molybdate-binding domain of ModE	-3.71998		Cofactors	Ubiquinone biosynthesis monooxygenase UbiB	-2.41394
Cofactors	Hydroxyethylthiazole kinase (EC 2.7.1.50)	-3.56627		Cofactors	2-octaprenyl-3-methyl-6-methoxy-1,4-benzoquinol hydroxylase (EC 1.14.13.-)	-2.36241
Cofactors	Thiamin-phosphate pyrophosphorylase (EC 2.5.1.3)	-3.53574		Cofactors	Molybdenum cofactor biosynthesis protein MoaB	-2.1433
Cofactors	FolM Alternative dihydrofolate reductase 1	-3.45694		Cofactors	Thiamin ABC transporter, ATPase component	-2.07291
Cofactors	Substrate-specific component RibU of riboflavin ECF transporter	-3.45694		Cofactors	Thiamin ABC transporter, substrate-binding component	-2.07291
Cofactors	Substrate-specific component BioY of biotin ECF transporter	-3.33665		Cofactors	3-methyl-2-oxobutanoate hydroxymethyltransferase (EC 2.1.2.11)	-2.07291
Cofactors	Flavodoxin 2	-3.30494		Cofactors	Glucose dehydrogenase, PQQ-dependent (EC 1.1.5.2)	-2.07291
Cofactors	3-polyprenyl-4-hydroxybenzoate carboxy-lyase (EC 4.1.1.-)	-3.30494		Cofactors	GTP cyclohydrolase II (EC 3.5.4.25)	-2.07291
Cofactors	Methionyl-tRNA formyltransferase (EC 2.1.2.9)	-3.27128		Cofactors	2-amino-4-hydroxy-6-hydroxymethyldihydropteridine pyrophosphokinase (EC 2.7.6.3)	-1.94738
Cofactors	Pantothenate:Na+ symporter (TC 2.A.21.1.1)	-3.25049		Cofactors	Thiamin ABC transporter, transmembrane component	-1.86646
Cofactors	Transcriptional repressor for NAD biosynthesis in gram-positives	-3.20777		Cofactors	D-erythrose-4-phosphate dehydrogenase (EC 1.2.1.72)	-1.86646
Cofactors	Dihydropteroate synthase (EC 2.5.1.15)	-3.17201		Cofactors	Possible hypoxanthine oxidase XdhD (EC 1.-.-.-)	-1.83587
Cofactors	Vitamin B12 ABC transporter, B12-binding component BtuF	-3.13502		Cofactors	3-demethylubiquinone-9 3-methyltransferase (EC 2.1.1.64)	-1.80987
Cofactors	Dethiobiotin synthetase (EC 6.3.3.3)	-3.13502		Cofactors	Menaquinone-specific isochorismate synthase (EC 5.4.4.2)	-1.68059
Cofactors	GTP cyclohydrolase II (EC 3.5.4.25)	-3.13502		Cofactors	Phosphoenolpyruvate synthase (EC 2.7.9.2)	-1.65787
Cofactors	5-formyltetrahydrofolate cyclo-ligase (EC 6.3.3.2)	-3.09935		Cofactors	Molybdopterin-guanine dinucleotide biosynthesis protein MobA	-1.65787
Cofactors	Uroporphyrinogen III decarboxylase (EC 4.1.1.37)	-2.94237		Cofactors	Molybdopterin biosynthesis protein MoeB	-1.60824
Cofactors	Predicted N-ribosylNicotinamide CRP-like regulator	-2.94237		Cofactors	Xanthine dehydrogenase iron-sulfur subunit (EC 1.17.1.4)	-1.48794
Cofactors	Phosphoserine aminotransferase (EC 2.6.1.52)	-2.94237		Cofactors	4-hydroxythreonine-4-phosphate dehydrogenase (EC 1.1.1.262)	-1.48794
Cofactors	Substrate-specific component ThiW of predicted thiazole ECF transporter	-2.93268		Cofactors	Protein YigP (COG3165) clustered with ubiquinone biosynthetic genes	-1.48794
Cofactors	Dihydroneopterin triphosphate pyrophosphohydolase type 2	-2.83545		Cofactors	Catalyzes the cleavage of p-aminobenzoyl-glutamate to p-aminobenzoate and glutamate, subunit B	-1.48794
Cofactors	Possible hypoxanthine oxidase XdhD (EC 1.-.-.-)	-2.83545		Cofactors	Hydroxyethylthiazole kinase (EC 2.7.1.50)	-1.48328
Cofactors	Cobalt-precorrin-6 synthase, anaerobic	-2.79398		Cofactors	Phosphoserine aminotransferase (EC 2.6.1.52)	-1.43548
Cofactors	Biotin operon repressor	-2.71998		Cofactors	Glycine oxidase ThiO (EC 1.4.3.19)	-1.43136
Cofactors	Valine--pyruvate aminotransferase (EC 2.6.1.66)	-2.71998		Cofactors	Substrate-specific component ThiT of thiamin ECF transporter	-1.39483
Cofactors	S-formylglutathione hydrolase (EC 3.1.2.12)	-2.71998		Cofactors	Substrate-specific component ThiW of predicted thiazole ECF transporter	-1.30839
Cofactors	Ubiquinone biosynthesis monooxygenase UbiB	-2.59445		Cofactors	Vitamin B12 ABC transporter, B12-binding component BtuF	-1.26555
Cofactors	Cobalt-precorrin-6y C5-methyltransferase (EC 2.1.1.-)	-2.58247		Cofactors	Phosphopantothenoylcysteine synthetase (EC 6.3.2.5)	-1.26555
Cofactors	Pyridoxine biosynthesis glutamine amidotransferase, glutaminase subunit (EC 2.4.2.-)	-2.56128		Cofactors	Sirohydrochlorin cobaltochelatase CbiK (EC 4.99.1.3)	-1.24341
Cofactors	Alpha-ribazole-5'-phosphate phosphatase (EC 3.1.3.73)	-2.55005		Cofactors	2-octaprenyl-6-methoxyphenol hydroxylase (EC 1.14.13.-)	-1.22491
Cofactors	Phosphopantothenoylcysteine decarboxylase (EC 4.1.1.36)	-2.51834		Cofactors	Ferrochelatase, protoheme ferro-lyase (EC 4.99.1.1)	-1.16285
Cofactors	NAD-dependent glyceraldehyde-3-phosphate dehydrogenase (EC 1.2.1.12)	-2.51353		Cofactors	2-dehydropantoate 2-reductase (EC 1.1.1.169)	-1.08518
Cofactors	Pantothenate kinase (EC 2.7.1.33)	-2.50981		Cofactors	Molybdopterin biosynthesis protein MoeA	-1.07291
Cofactors	1-deoxy-D-xylulose 5-phosphate synthase (EC 2.2.1.7)	-2.45694		Cofactors	Molybdopterin-guanine dinucleotide biosynthesis protein MobB	-1.07291
Cofactors	Cobyrinic acid A,C-diamide synthase	-2.45694		Cofactors	Nicotinamidase family protein YcaC	-1.07291
Cofactors	3-demethylubiquinone-9 3-methyltransferase (EC 2.1.1.64)	-2.45694		Cofactors	Phosphopantothenoylcysteine decarboxylase (EC 4.1.1.36)	-0.971153
Cofactors	Substrate-specific component PanT of predicted pantothenate ECF transporter	-2.35741		Cofactors	Predicted transcriptional regulator of pyridoxine metabolism	-0.855376
Cofactors	2-succinyl-5-enolpyruvyl-6-hydroxy-3-cyclohexene-1-carboxylic-acid synthase (EC 2.2.1.9)	-2.35741		Cofactors	Molybdenum cofactor biosynthesis protein MoaE	-0.850514
Cofactors	O-succinylbenzoic acid--CoA ligase (EC 6.2.1.26)	-2.30494		Cofactors	5-methyltetrahydropteroyltriglutamate--homocysteine methyltransferase (EC 2.1.1.14)	-0.794136
Cofactors	Phosphopantothenoylcysteine synthetase (EC 6.3.2.5)	-2.29206		Cofactors	Riboflavin synthase alpha chain (EC 2.5.1.9)	-0.768051
Cofactors	Cobalt-precorrin-8x methylmutase (EC 5.4.1.2)	-2.27941		Cofactors	Sirohydrochlorin ferrochelatase (EC 4.99.1.4)	-0.639947
Cofactors	Ribosyl nicotinamide transporter, PnuC-like	-2.2681		Cofactors	Uroporphyrinogen-III methyltransferase (EC 2.1.1.107)	-0.59228
Cofactors	Biotin synthase (EC 2.8.1.6)	-2.13502		Cofactors	Substrate-specific component RibU of riboflavin ECF transporter	-0.58258
Cofactors	Aspartate 1-decarboxylase (EC 4.1.1.11)	-2.13502		Cofactors	Pantothenate kinase (EC 2.7.1.33)	-0.555848
Cofactors	Dihydroneopterin triphosphate epimerase	-2.13502		Cofactors	Uroporphyrinogen-III synthase (EC 4.2.1.75)	-0.549344
Cofactors	2-succinyl-6-hydroxy-2,4-cyclohexadiene-1-carboxylate synthase (EC 4.2.99.20)	-2.13502		Cofactors	Aspartate 1-decarboxylase (EC 4.1.1.11)	-0.542391
Cofactors	Molybdenum cofactor biosynthesis protein MoaE	-2.13502		Cofactors	Ribosyl nicotinamide transporter, PnuC-like	-0.527256
Cofactors	Quinolinate phosphoribosyltransferase [decarboxylating] (EC 2.4.2.19)	-2.13502		Cofactors	AMP nucleosidase (EC 3.2.2.4)	-0.487944
Cofactors	Thymidylate synthase (EC 2.1.1.45)	-1.96044		Cofactors	Molybdopterin biosynthesis Mog protein, molybdochelatase	-0.487944
Cofactors	Chaperone protein HscA	-1.71998		Cofactors	Substrate-specific component PdxT of predicted pyridoxine ECF transporter	-0.487944
Cofactors	Adenosine deaminase (EC 3.5.4.4)	-1.71998		Cofactors	Formate--tetrahydrofolate ligase (EC 6.3.4.3)	-0.455187
Cofactors	Molybdopterin biosynthesis protein MoeB	-1.71998		Cofactors	Cobalt-precorrin-4 C11-methyltransferase (EC 2.1.1.133)	-0.453178
Cofactors	Thymidine kinase (EC 2.7.1.21)	-1.70438		Cofactors	Molybdenum cofactor biosynthesis protein MoaC	-0.400481
Cofactors	Phosphopantetheine adenylyltransferase (EC 2.7.7.3)	-1.60068		Cofactors	Dihydropteroate synthase (EC 2.5.1.15)	-0.388835
Cofactors	NAD(P)H-flavin reductase (EC 1.5.1.29) (EC 1.16.1.3)	-1.55005		Cofactors	Pyridoxal kinase (EC 2.7.1.35)	-0.363764
Cofactors	COG0488: ATPase components of ABC transporters with duplicated ATPase domains	-1.34956		Cofactors	O-succinylbenzoic acid--CoA ligase (EC 6.2.1.26)	-0.361031
Cofactors	Cob(I)alamin adenosyltransferase (EC 2.5.1.17)	-1.13502		Cofactors	Queuosine Biosynthesis QueC ATPase	-0.347462
Cofactors	Glycine oxidase ThiO (EC 1.4.3.19)	-1.13502		Cofactors	Thymidine kinase (EC 2.7.1.21)	-0.313265
Cofactors	Thiamine kinase (EC 2.7.1.89)	-1.13502		Cofactors	Pyridoxine biosynthesis glutamine amidotransferase, glutaminase subunit (EC 2.4.2.-)	-0.312857
Cofactors	Choline dehydrogenase (EC 1.1.99.1)	-1.13502		Cofactors	NAD synthetase (EC 6.3.1.5)	-0.276439
Cofactors	Chaperone protein HscB	-1.13502		Cofactors	[NiFe] hydrogenase nickel incorporation-associated protein HypB	-0.166015
Cofactors	Pyridoxamine 5'-phosphate oxidase (EC 1.4.3.5)	-1.13502		Cofactors	Substrate-specific component PanT of predicted pantothenate ECF transporter	-0.152195
Cofactors	Riboflavin synthase alpha chain (EC 2.5.1.9)	-1.13502		Cofactors	Dihydroneopterin aldolase (EC 4.1.2.25)	-0.11871
Cofactors	D-erythrose-4-phosphate dehydrogenase (EC 1.2.1.72)	-1.13502		Cofactors	Pimeloyl-CoA synthase (EC 6.2.1.14)	-0.0845878
Cofactors	Erythronate-4-phosphate dehydrogenase (EC 1.1.1.290)	-1.13502		Cofactors	Pantoate--beta-alanine ligase (EC 6.3.2.1)	-0.072906
Cofactors	Hydroxymethylpyrimidine ABC transporter, ATPase component	-1.02668		Cofactors	Substrate-specific component YkoE of thiamin-regulated ECF transporter for HydroxyMethylPyrimidine	-0.0573092
Cofactors	Hydroxymethylpyrimidine ABC transporter, substrate-binding component	-0.837448		Cofactors	ATPase component of general energizing module of ECF transporters	-0.0199945
Cofactors	2-octaprenyl-3-methyl-6-methoxy-1,4-benzoquinol hydroxylase (EC 1.14.13.-)	-0.649588		Cofactors	Uroporphyrinogen III decarboxylase (EC 4.1.1.37)	-0.0122101
Cofactors	AMP nucleosidase (EC 3.2.2.4)	-0.550053		Cofactors	Transmembrane component YkoC of energizing module of thiamin-regulated ECF transporter for HydroxyMethylPyrimidine	0.0070933
Cofactors	Molybdenum transport system protein ModD	-0.550053		Cofactors	Thiamine-monophosphate kinase (EC 2.7.4.16)	0.0145568
Cofactors	Hydroxymethylpyrimidine ABC transporter, transmembrane component	-0.465932		Cofactors	Queuosine biosynthesis QueD, PTPS-I	0.0145568
Cofactors	Ribulose-phosphate 3-epimerase (EC 5.1.3.1)	-0.417602		Cofactors	Methionyl-tRNA formyltransferase (EC 2.1.2.9)	0.0502248
Cofactors	Adenosylmethionine-8-amino-7-oxononanoate aminotransferase (EC 2.6.1.62)	-0.39805		Cofactors	5-formyltetrahydrofolate cyclo-ligase (EC 6.3.3.2)	0.0529638
Cofactors	Thiamine-monophosphate kinase (EC 2.7.4.16)	-0.39805		Cofactors	Transcriptional repressor for NAD biosynthesis in gram-positives	0.0666453
Cofactors	Phosphoenolpyruvate synthase (EC 2.7.9.2)	-0.30494		Cofactors	tRNA pseudouridine synthase B (EC 4.2.1.70)	0.0764716
Cofactors	Glucose dehydrogenase, PQQ-dependent (EC 1.1.5.2)	-0.287018		Cofactors	GTP cyclohydrolase I (EC 3.5.4.16) type 1	0.0769812
Cofactors	Queuosine biosynthesis QueD, PTPS-I	-0.135015		Cofactors	Catalyzes the cleavage of p-aminobenzoyl-glutamate to p-aminobenzoate and glutamate, subunit A	0.107666
Cofactors	Protein YigP (COG3165) clustered with ubiquinone biosynthetic genes	-0.135015		Cofactors	Cobalamin biosynthesis protein CbiG	0.168572
Cofactors	4-hydroxythreonine-4-phosphate dehydrogenase (EC 1.1.1.262)	0.186913		Cofactors	Thymidylate synthase (EC 2.1.1.45)	0.190128
Cofactors	Coproporphyrinogen III oxidase, aerobic (EC 1.3.3.3)	0.324416		Cofactors	2-succinyl-5-enolpyruvyl-6-hydroxy-3-cyclohexene-1-carboxylic-acid synthase (EC 2.2.1.9)	0.196029
Cofactors	N-acetyl-gamma-glutamyl-phosphate reductase (EC 1.2.1.38)	0.367485		Cofactors	Cobalamin synthase	0.207202
Cofactors	Coproporphyrinogen III oxidase, oxygen-independent (EC 1.3.99.22)	0.401038		Cofactors	Vitamin B12 ABC transporter, ATPase component BtuD	0.207202
Cofactors	3-methyl-2-oxobutanoate hydroxymethyltransferase (EC 2.1.2.11)	0.449947		Cofactors	N-acetyl-gamma-glutamyl-phosphate reductase (EC 1.2.1.38)	0.237882
Cofactors	CobN component of cobalt chelatase involved in B12 biosynthesis	0.52795		Cofactors	Substrate-specific component FolT of folate ECF transporter	0.249022
Cofactors	Naphthoate synthase (EC 4.1.3.36)	0.67234		Cofactors	Transmembrane component of general energizing module of ECF transporters	0.259748
Cofactors	ChlI component of cobalt chelatase involved in B12 biosynthesis	1.18691		Cofactors	Thiamin-phosphate pyrophosphorylase (EC 2.5.1.3)	0.265653
Cofactors	Isoquinoline 1-oxidoreductase beta subunit (EC 1.3.99.16)	1.18691		Cofactors	Cobalt-precorrin-6y C15-methyltransferase [decarboxylating] (EC 2.1.1.-)	0.281759
Cofactors	Pantoate--beta-alanine ligase (EC 6.3.2.1)	1.22755		Cofactors	Dethiobiotin synthetase (EC 6.3.3.3)	0.289664
Cofactors	Molybdopterin biosynthesis protein MoeA	1.44995		Cofactors	Vitamin B12 ABC transporter, permease component BtuC	0.289664
Cofactors	2-octaprenyl-6-methoxyphenol hydroxylase (EC 1.14.13.-)	1.60195		Cofactors	Adenosylmethionine-8-amino-7-oxononanoate aminotransferase (EC 2.6.1.62)	0.295378
Cofactors	Pyridoxine 5'-phosphate synthase (EC 2.6.99.2)	1.67234		Cofactors	COG0488: ATPase components of ABC transporters with duplicated ATPase domains	0.296135
Cofactors	Predicted hydroxymethylpyrimidine transporter CytX	2.77188		Cofactors	Hydroxymethylpyrimidine ABC transporter, ATPase component	0.312748
Cofactors	Xanthine dehydrogenase, molybdenum binding subunit (EC 1.17.1.4)	2.82651		Cofactors	CobN component of cobalt chelatase involved in B12 biosynthesis	0.331178
Cofactors	2-amino-4-hydroxy-6-hydroxymethyldihydropteridine pyrophosphokinase (EC 2.7.6.3)	3.03491		Cofactors	ChlI component of cobalt chelatase involved in B12 biosynthesis	0.336818
Cofactors	Thiazole biosynthesis protein ThiG	3.21076		Cofactors	Adenosylcobinamide-phosphate guanylyltransferase (EC 2.7.7.62)	0.350776
Cofactors	Molybdenum cofactor biosynthesis protein MoaB	3.67234		Cofactors	Biotin operon repressor	0.37879
Cofactors	Menaquinone-specific isochorismate synthase (EC 5.4.4.2)	3.73945		Cofactors	Dihydroneopterin triphosphate pyrophosphohydolase type 2	0.386526
Cofactors	S-(hydroxymethyl)glutathione dehydrogenase (EC 1.1.1.284)	3.77188		Cofactors	Thiamin pyrophosphokinase (EC 2.7.6.2)	0.392475
Cofactors	Molybdenum cofactor biosynthesis protein MoaC	3.78782		Cofactors	5'-methylthioadenosine phosphorylase (EC 2.4.2.28)	0.405141
Cofactors	Queuosine Biosynthesis QueC ATPase	4.18691		Cofactors	Hydroxymethylpyrimidine ABC transporter, transmembrane component	0.4393
Cofactors	8-amino-7-oxononanoate synthase (EC 2.3.1.47)	6.17137		Cofactors	Hydroxymethylpyrimidine ABC transporter, substrate-binding component	0.493039
Cofactors	Dihydrofolate reductase (EC 1.5.1.3)	9.70306		Cofactors	Nicotinate phosphoribosyltransferase (EC 2.4.2.11)	0.507704
Cofactors	predicted biotin regulatory protein BioR (GntR family)	20		Cofactors	Pantothenate kinase type II, eukaryotic (EC 2.7.1.33)	0.512056
Cofactors	Predicted thiazole transporter ThiU	20		Cofactors	Additional lipoprotein component of predicted cobalamin ECF transporter	0.512056
Cofactors	Sulfur carrier protein adenylyltransferase ThiF	20		Cofactors	Isoquinoline 1-oxidoreductase beta subunit (EC 1.3.99.16)	0.512056
Cofactors	CblX, a non-orthologous displasment for Alpha-ribazole-5'-phosphate phosphatase	20		Cofactors	Glutamine amidotransferase chain of NAD synthetase	0.512056
Cofactors	CblY, a non-orthologous displasment for Alpha-ribazole-5'-phosphate phosphatase	20		Cofactors	8-amino-7-oxononanoate synthase (EC 2.3.1.47)	0.622701
Cofactors	Coenzyme PQQ synthesis protein A	20		Cofactors	Threonine kinase in B12 biosynthesis	0.633072
Cofactors	Dihydroneopterin aldolase (EC 4.1.2.25)	20		Cofactors	Naphthoate synthase (EC 4.1.3.36)	0.668685
Cofactors	Cytochrome cd1 nitrite reductase (EC:1.7.2.1)	20		Cofactors	Predicted hydroxymethylpyrimidine transporter CytX	0.718507
Cofactors	Menaquinone via futalosine step 2	20		Cofactors	Substrate-specific component BioY of biotin ECF transporter	0.729962
Cofactors	Menaquinone via futalosine step 4	20		Cofactors	Sulfur carrier protein ThiS	0.811617
Cofactors	Isochorismate synthase (EC 5.4.4.2)	20		Cofactors	Nicotinate-nucleotide--dimethylbenzimidazole phosphoribosyltransferase (EC 2.4.2.21)	0.828316
Cofactors	Molybdopterin-guanine dinucleotide biosynthesis protein MobA	20		Cofactors	Substrate-specific component PdxU2 of predicted pyridoxin-related ECF transporter	0.833985
Cofactors	Periplasmic aromatic aldehyde oxidoreductase, FAD binding subunit YagS	20		Cofactors	Inosine-5'-monophosphate dehydrogenase (EC 1.1.1.205)	0.882343
Cofactors	Xanthine dehydrogenase, iron-sulfur cluster and FAD-binding subunit A (1.17.1.4)	20		Cofactors	Cobalt-precorrin-6x reductase (EC 1.3.1.54)	0.886452
Cofactors	Nicotinamidase/isochorismatase family protein	20		Cofactors	Dephospho-CoA kinase (EC 2.7.1.24)	0.957856
CRISPRs	CRISPR-associated protein Cas1	-1.06913		Cofactors	Cobalt-precorrin-3b C17-methyltransferase	0.999722
DNA Metabolism	CRISPR-associated protein, Csn1 family	-20		Cofactors	Ribulose-phosphate 3-epimerase (EC 5.1.3.1)	1.0008
DNA Metabolism	ATP-dependent DNA ligase (EC 6.5.1.1) clustered with Ku protein, LigD	-20		Cofactors	Cobyrinic acid A,C-diamide synthase	1.00369
DNA Metabolism	Endonuclease VIII	-20		Cofactors	Sulfur carrier protein adenylyltransferase ThiF	1.0056
DNA Metabolism	SOS-response repressor and protease LexA (EC 3.4.21.88)	-20		Cofactors	NAD kinase (EC 2.7.1.23)	1.01147
DNA Metabolism	ATP-dependent DNA helicase UvrD/PcrA, actinomycete paralog	-20		Cofactors	Flavodoxin 2	1.01629
DNA Metabolism	putative ATP-dependent DNA helicase YjcD	-20		Cofactors	NAD-dependent glyceraldehyde-3-phosphate dehydrogenase (EC 1.2.1.12)	1.02225
DNA Metabolism	Alkylated DNA repair protein AlkB	-20		Cofactors	Phosphopantetheine adenylyltransferase (EC 2.7.7.3)	1.0896
DNA Metabolism	DNA-damage-inducible protein I	-20		Cofactors	Dihydrofolate reductase (EC 1.5.1.3)	1.09702
DNA Metabolism	DNA-damage-inducible protein J	-20		Cofactors	Multi antimicrobial extrusion protein (Na(+)/drug antiporter), MATE family of MDR efflux pumps	1.10918
DNA Metabolism	Endonuclease IV (EC 3.1.21.2)	-20		Cofactors	Cobalt-precorrin-6y C5-methyltransferase (EC 2.1.1.-)	1.15591
DNA Metabolism	G:T/U mismatch-specific uracil/thymine DNA-glycosylase	-20		Cofactors	Pantothenate kinase type III, CoaX-like (EC 2.7.1.33)	1.15805
DNA Metabolism	DNA-binding protein Fis	-20		Cofactors	Alpha-ribazole-5'-phosphate phosphatase (EC 3.1.3.73)	1.22477
DNA Metabolism	DNA-binding protein HU	-20		Cofactors	Pantothenate:Na+ symporter (TC 2.A.21.1.1)	1.29488
DNA Metabolism	DNA-binding protein HU-alpha	-20		Cofactors	L-aspartate oxidase (EC 1.4.3.16)	1.31941
DNA Metabolism	DNA polymerase III chi subunit (EC 2.7.7.7)	-20		Cofactors	Cobalt-precorrin-8x methylmutase (EC 5.4.1.2)	1.36268
DNA Metabolism	DNA polymerase III psi subunit (EC 2.7.7.7)	-20		Cofactors	Pyridoxine biosynthesis glutamine amidotransferase, synthase subunit (EC 2.4.2.-)	1.37078
DNA Metabolism	DNA polymerase III epsilon subunit (EC 2.7.7.7)	-20		Cofactors	Quinolinate phosphoribosyltransferase [decarboxylating] (EC 2.4.2.19)	1.43092
DNA Metabolism	Excinuclease ABC subunit A	-5.87198		Cofactors	2-succinyl-6-hydroxy-2,4-cyclohexadiene-1-carboxylate synthase (EC 4.2.99.20)	1.48168
DNA Metabolism	Exodeoxyribonuclease VII large subunit (EC 3.1.11.6)	-5.74973		Cofactors	Biosynthetic Aromatic amino acid aminotransferase beta (EC 2.6.1.57)	1.51206
DNA Metabolism	Topoisomerase IV subunit A (EC 5.99.1.-)	-5.73909		Cofactors	Xanthine dehydrogenase, molybdenum binding subunit (EC 1.17.1.4)	1.51597
DNA Metabolism	Exodeoxyribonuclease VII small subunit (EC 3.1.11.6)	-5.34447		Cofactors	1-deoxy-D-xylulose 5-phosphate synthase (EC 2.2.1.7)	1.52138
DNA Metabolism	A/G-specific adenine glycosylase (EC 3.2.2.-)	-4.77887		Cofactors	Predicted cobalt ABC transporter periplasmic component	1.61359
DNA Metabolism	Holliday junction DNA helicase RuvB	-4.47288		Cofactors	Cobalt-precorrin-6 synthase, anaerobic	1.61785
DNA Metabolism	Methylated-DNA--protein-cysteine methyltransferase (EC 2.1.1.63)	-4.42042		Cofactors	Flavodoxin 1	1.64092
DNA Metabolism	Ribonuclease HII (EC 3.1.26.4)	-4.40149		Cofactors	Thiazole biosynthesis protein ThiG	1.64451
DNA Metabolism	Uracil-DNA glycosylase, family 1	-4.39514		Cofactors	Transmembrane component BioN of energizing module of biotin ECF transporter	1.68714
DNA Metabolism	Exodeoxyribonuclease III (EC 3.1.11.2)	-4.03286		Cofactors	Biotin synthase (EC 2.8.1.6)	1.70845
DNA Metabolism	DNA recombination protein RmuC	-4.02902		Cofactors	Cob(I)alamin adenosyltransferase (EC 2.5.1.17)	1.96136
DNA metabolism	Exodeoxyribonuclease V alpha chain (EC 3.1.11.5)	-3.96626		Cofactors	ATPase component BioM of energizing module of biotin ECF transporter	2.09702
DNA Metabolism	Putative deoxyribonuclease similar to YcfH, type 4	-3.94237		Cofactors	Molybdenum cofactor biosynthesis protein MoaD	2.09702
DNA Metabolism	Methyl-directed repair DNA adenine methylase (EC 2.1.1.72)	-3.59445		Cofactors	L-threonine 3-O-phosphate decarboxylase (EC 4.1.1.81)	2.14432
DNA Metabolism	Formamidopyrimidine-DNA glycosylase (EC 3.2.2.23)	-3.46209		Cofactors	Aminobenzoyl-glutamate transport protein	2.25929
DNA Metabolism	ATP-dependent nuclease, subunit B	-3.36734		Cofactors	5,10-methylenetetrahydrofolate reductase (EC 1.5.1.20)	2.85977
DNA Metabolism	ATP-dependent nuclease, subunit A	-3.36587		Cofactors	GTP cyclohydrolase I (EC 3.5.4.16) type 2	4.44752
DNA Metabolism	DNA ligase (EC 6.5.1.2)	-3.32405		Cofactors	Dihydroneopterin triphosphate epimerase	20
DNA Metabolism	Excinuclease ABC subunit B	-3.31331		Cofactors	Heme d1 biosynthesis protein NirJ	20
DNA Metabolism	Topoisomerase IV subunit B (EC 5.99.1.-)	-3.27916		Cofactors	Menaquinone via futalosine step 2	20
DNA Metabolism	Helicase PriA essential for oriC/DnaA-independent DNA replication	-3.14319		Cofactors	Nicotinamide phosphoribosyltransferase (EC 2.4.2.12)	20
DNA Metabolism	Similar to C-terminal Zn-finger domain of DNA topoisomerase I	-3.13502		Cofactors	Predicted nicotinate-regulated transporter BH3254	20
DNA Metabolism	Primosomal protein I	-3.13502		Cofactors	Pterin-4-alpha-carbinolamine dehydratase (EC 4.2.1.96)	20
DNA Metabolism	Type III restriction-modification system methylation subunit (EC 2.1.1.72)	-3.13502		Cofactors	Pyridoxamine 5'-phosphate oxidase (EC 1.4.3.5)	20
DNA Metabolism	Deoxyribonuclease TatD	-3.13502		CRISPRs	CRISPR-associated protein Cas1	0.159041
DNA Metabolism	DNA-3-methyladenine glycosylase (EC 3.2.2.20)	-3.12108		DNA Metabolism	Endonuclease VIII	-20
DNA Metabolism	Holliday junction DNA helicase RuvA	-3.11687		DNA Metabolism	Alkylated DNA repair protein AlkB	-20
DNA Metabolism	Type I restriction-modification system, DNA-methyltransferase subunit M (EC 2.1.1.72)	-3.05013		DNA Metabolism	DNA-damage-inducible protein I	-20
DNA Metabolism	DNA repair protein RecN	-3.00705		DNA Metabolism	Endonuclease V (EC 3.1.21.7)	-20
DNA Metabolism	Putative phosphatase YfbT	-2.71998		DNA Metabolism	Very-short-patch mismatch repair endonuclease (G-T specific)	-20
DNA Metabolism	DNA mismatch repair endonuclease MutH	-2.71998		DNA Metabolism	DNA-binding protein HU-alpha	-20
DNA Metabolism	Endonuclease V (EC 3.1.21.7)	-2.71998		DNA Metabolism	Integration host factor alpha subunit	-20
DNA Metabolism	DNA repair protein RadC	-2.35958		DNA Metabolism	Integration host factor beta subunit	-20
DNA Metabolism	Exodeoxyribonuclease I (EC 3.1.11.1)	-2.30494		DNA Metabolism	DNA polymerase III chi subunit (EC 2.7.7.7)	-20
DNA Metabolism	DNA polymerase IV (EC 2.7.7.7)	-2.15786		DNA Metabolism	DNA polymerase III theta subunit (EC 2.7.7.7)	-20
DNA Metabolism	Excinuclease cho (excinuclease ABC alternative C subunit)	-2.13502		DNA Metabolism	Primosomal replication protein N	-20
DNA Metabolism	DNA-binding protein HU-beta	-2.13502		DNA Metabolism	Putative deoxyribonuclease YjjV	-20
DNA Metabolism	Integration host factor alpha subunit	-2.13502		DNA Metabolism	Putative deoxyribonuclease similar to YcfH, type 4	-20
DNA Metabolism	DNA-3-methyladenine glycosylase II (EC 3.2.2.21)	-2.04191		DNA Metabolism	Exodeoxyribonuclease V gamma chain (EC 3.1.11.5)	-5.24283
DNA Metabolism	DNA-binding protein HBsu	-2.02136		DNA Metabolism	DNA mismatch repair endonuclease MutH	-4.07291
DNA Metabolism	DNA polymerase II (EC 2.7.7.7)	-1.98301		DNA Metabolism	Deoxyribonuclease TatD	-3.48794
DNA Metabolism	Helicase loader DnaI	-1.94387		DNA Metabolism	Primosomal replication protein N prime prime	-3.2953
DNA Metabolism	Exodeoxyribonuclease V gamma chain (EC 3.1.11.5)	-1.94237		DNA Metabolism	ADA regulatory protein	-3.07291
DNA Metabolism	Exonuclease SbcD	-1.94237		DNA Metabolism	Helicase PriA essential for oriC/DnaA-independent DNA replication	-3.02223
DNA Metabolism	Recombination inhibitory protein MutS2	-1.88696		DNA Metabolism	Putative phosphatase YqaB	-2.80987
DNA Metabolism	DNA helicase IV	-1.87198		DNA Metabolism	Exodeoxyribonuclease I (EC 3.1.11.1)	-2.80987
DNA Metabolism	DNA recombination-dependent growth factor C	-1.87198		DNA Metabolism	Methyl-directed repair DNA adenine methylase (EC 2.1.1.72)	-2.71034
DNA Metabolism	DNA mismatch repair protein MutS	-1.61935		DNA Metabolism	Similar to C-terminal Zn-finger domain of DNA topoisomerase I	-2.65787
DNA Metabolism	Putative deoxyribonuclease YjjV	-1.55005		DNA Metabolism	DNA recombination-dependent growth factor C	-2.48794
DNA Metabolism	CRISPR-associated protein Cas2	-1.49195		DNA Metabolism	DNA polymerase II (EC 2.7.7.7)	-2.36241
DNA Metabolism	Exodeoxyribonuclease V beta chain (EC 3.1.11.5)	-1.27252		DNA Metabolism	ATP-dependent DNA helicase, RecQ family	-2.30057
DNA Metabolism	2-deoxyglucose-6-phosphate hydrolase YniC	-1.13502		DNA Metabolism	DNA helicase IV	-2.25348
DNA Metabolism	Excinuclease ABC subunit A paralog in greater Bacteroides group	-1.13502		DNA Metabolism	DNA-binding protein Fis	-2.07291
DNA Metabolism	Very-short-patch mismatch repair endonuclease (G-T specific)	-1.13502		DNA Metabolism	2-deoxyglucose-6-phosphate hydrolase YniC	-1.80987
DNA Metabolism	Recombination protein RecR	-1.11907		DNA Metabolism	DNA replication terminus site-binding protein	-1.80987
DNA Metabolism	Putative phosphatase YqaB	-0.719978		DNA Metabolism	ATP-dependent DNA helicase Rep	-1.75098
DNA Metabolism	Ribonuclease HI (EC 3.1.26.4)	-0.719978		DNA Metabolism	Primosomal protein I	-1.71034
DNA Metabolism	ATP-dependent DNA helicase Rep	-0.550053		DNA Metabolism	CRISPR-associated protein, Csn1 family	-1.26238
DNA Metabolism	DNA replication protein DnaC	-0.550053		DNA Metabolism	DNA replication protein DnaC	-1.22491
DNA Metabolism	Excinuclease ABC subunit C	-0.461208		DNA Metabolism	MutS-related protein, family 1	-1.17075
DNA Metabolism	Putative deoxyribonuclease YcfH	-0.338549		DNA Metabolism	DNA-3-methyladenine glycosylase II (EC 3.2.2.21)	-0.883872
DNA Metabolism	Endonuclease III (EC 4.2.99.18)	-0.308347		DNA Metabolism	G:T/U mismatch-specific uracil/thymine DNA-glycosylase	-0.659555
DNA Metabolism	DNA polymerase I (EC 2.7.7.7)	-0.122578		DNA Metabolism	DNA recombination protein RmuC	-0.50354
DNA Metabolism	MutS-related protein, family 1	0.129325		DNA Metabolism	Excinuclease ABC subunit A paralog in greater Bacteroides group	-0.487944
DNA Metabolism	DNA mismatch repair protein MutL	0.146564		DNA Metabolism	Putative DNA-binding protein in cluster with Type I restriction-modification system	-0.487944
DNA Metabolism	Chromosome (plasmid) partitioning protein ParB	0.630519		DNA Metabolism	Excinuclease ABC subunit B	-0.429244
DNA Metabolism	ADA regulatory protein	0.864985		DNA Metabolism	DNA-3-methyladenine glycosylase (EC 3.2.2.20)	-0.386914
DNA Metabolism	ATP-dependent DNA helicase UvrD/PcrA	0.970501		DNA metabolism	Exodeoxyribonuclease V alpha chain (EC 3.1.11.5)	-0.368248
DNA Metabolism	DNA replication terminus site-binding protein	1.18691		DNA Metabolism	A/G-specific adenine glycosylase (EC 3.2.2.-)	-0.291252
DNA Metabolism	CRISPR-associated helicase Cas3	1.23422		DNA Metabolism	ATP-dependent nuclease, subunit A	-0.268967
DNA Metabolism	Excinuclease ABC subunit A paralog of unknown function	1.41518		DNA Metabolism	Type III restriction-modification system methylation subunit (EC 2.1.1.72)	-0.207836
DNA Metabolism	Exonuclease SbcC	1.73006		DNA Metabolism	DNA repair protein RadC	-0.184874
DNA Metabolism	Chromosome (plasmid) partitioning protein ParA	3.4649		DNA Metabolism	Exodeoxyribonuclease VII large subunit (EC 3.1.11.6)	-0.144373
DNA Metabolism	ATP-dependent DNA helicase UvrD/PcrA, proteobacterial paralog	3.99427		DNA Metabolism	Endonuclease IV (EC 3.1.21.2)	-0.142808
DNA Metabolism	ATP-dependent DNA helicase RecQ	4.04738		DNA Metabolism	DNA-damage-inducible protein J	-0.115975
DNA Metabolism	ATP-dependent DNA ligase (EC 6.5.1.1) LigC	20		DNA Metabolism	DNA mismatch repair protein MutS	-0.0956261
DNA Metabolism	Ku domain protein	20		DNA Metabolism	Exonuclease SbcD	-0.0914261
DNA Metabolism	Excinuclease ABC subunit A, dimeric form	20		DNA Metabolism	DNA repair protein RecN	-0.0650332
DNA Metabolism	ATP-dependent DNA helicase, RecQ family	20		DNA Metabolism	Formamidopyrimidine-DNA glycosylase (EC 3.2.2.23)	-0.0462381
DNA Metabolism	ATP-dependent DNA ligase (EC 6.5.1.1)	20		DNA Metabolism	DNA repair exonuclease family protein YhaO	-0.0025167
Iron acquisition	Antibiotic biosynthesis monooxygenase domain-containing protein	-20		DNA Metabolism	Excinuclease ABC subunit C	0.0134753
Iron acquisition	Heme efflux system permease HrtB	-20		DNA Metabolism	SOS-response repressor and protease LexA (EC 3.4.21.88)	0.0314306
Iron acquisition	Hemoglobin-dependent two component system response regulator HrrA	-20		DNA Metabolism	ATP-dependent nuclease, subunit B	0.0579738
Iron acquisition	Iron compound ABC uptake transporter ATP-binding protein PiuD	-20		DNA Metabolism	DNA-binding protein HBsu	0.0595443
Iron acquisition	Iron compound ABC uptake transporter permease protein PiuB	-20		DNA Metabolism	Excinuclease ABC subunit A	0.0596695
Iron acquisition	Iron compound ABC uptake transporter permease protein PiuC	-20		DNA Metabolism	Topoisomerase IV subunit B (EC 5.99.1.-)	0.0995085
Iron acquisition	NPQTN specific sortase B	-20		DNA Metabolism	Holliday junction DNA helicase RuvB	0.170749
Iron acquisition	Putative ABC transporter ATP-binding protein, spy1790 homolog	-20		DNA Metabolism	CRISPR-associated protein Cas2	0.179012
Iron acquisition	Sortase A, LPXTG specific	-20		DNA Metabolism	Recombination inhibitory protein MutS2	0.179173
Iron acquisition	heme uptake regulator	-20		DNA Metabolism	Putative deoxyribonuclease YcfH	0.215737
Iron acquisition	2,3-dihydroxybenzoate-AMP ligase (EC 2.7.7.58)	-20		DNA Metabolism	ATP-dependent DNA helicase UvrD/PcrA	0.246075
Iron acquisition	Ferric uptake regulation protein FUR	-20		DNA Metabolism	Topoisomerase IV subunit A (EC 5.99.1.-)	0.246867
Iron acquisition	Ferrichrome-binding periplasmic protein precursor (TC 3.A.1.14.3)	-20		DNA Metabolism	Helicase loader DnaI	0.285781
Iron acquisition	Ferrous iron transport protein A	-20		DNA Metabolism	DNA polymerase IV (EC 2.7.7.7)	0.296328
Iron acquisition	4'-phosphopantetheinyl transferase (EC 2.7.8.-) [enterobactin] siderophore	-20		DNA Metabolism	Holliday junction DNA helicase RuvA	0.303242
Iron acquisition	Proofreading thioesterase in enterobactin biosynthesis EntH	-20		DNA Metabolism	ATP-dependent DNA helicase UvrD/PcrA, actinomycete paralog	0.319411
Iron acquisition	Outer membrane ferripyoverdine receptor	-20		DNA Metabolism	DNA polymerase I (EC 2.7.7.7)	0.325288
Iron acquisition	Probable thioesterase involved in non-ribosomal peptide biosynthesis, PA2411 homolog	-20		DNA Metabolism	ATP-dependent DNA helicase RecQ	0.366144
Iron acquisition	Thioesterase PvdG involved in non-ribosomal peptide biosynthesis	-20		DNA Metabolism	Uracil-DNA glycosylase, family 1	0.377755
Iron acquisition	Enantio-pyochelin synthetase PchF, non-ribosomal peptide synthetase module	-20		DNA Metabolism	Excinuclease ABC subunit A paralog of unknown function	0.386526
Iron acquisition	Probable MFS transporter in enantio-pyochelin gene cluster	-20		DNA Metabolism	Exodeoxyribonuclease VII small subunit (EC 3.1.11.6)	0.447926
Iron acquisition	Pyochelin synthetase PchF, non-ribosomal peptide synthetase module	-20		DNA Metabolism	Type I restriction-modification system, DNA-methyltransferase subunit M (EC 2.1.1.72)	0.450981
Iron acquisition	Magnesium and cobalt transport protein CorA	-6.60099		DNA Metabolism	Ribonuclease HII (EC 3.1.26.4)	0.452678
Iron acquisition	Two-component response regulator SA14-24	-6.1123		DNA Metabolism	Methylated-DNA--protein-cysteine methyltransferase (EC 2.1.1.63)	0.492948
Iron acquisition	Heme efflux system ATPase HrtA	-5.22248		DNA Metabolism	Recombination protein RecR	0.503233
Iron acquisition	Non-ribosomal peptide synthetase modules, pyoverdine	-4.30494		DNA Metabolism	DNA polymerase III psi subunit (EC 2.7.7.7)	0.512056
Iron acquisition	Pyoverdine sidechain non-ribosomal peptide synthetase PvdI	-4.30494		DNA Metabolism	Plasmid replication protein RepB	0.512056
Iron acquisition	Two-component response regulator colocalized with HrtAB transporter	-3.94237		DNA Metabolism	Chromosome (plasmid) partitioning protein ParA	0.594883
Iron acquisition	Two-component sensor kinase SA14-24	-3.87198		DNA Metabolism	Exodeoxyribonuclease III (EC 3.1.11.2)	0.632956
Iron acquisition	Periplasmic hemin-binding protein	-3.45694		DNA Metabolism	Recombinational DNA repair protein RecT (prophage associated)	0.734449
Iron acquisition	Ferric hydroxamate ABC transporter (TC 3.A.1.14.3), permease component FhuB	-3.13502		DNA Metabolism	Chromosome (plasmid) partitioning protein ParB	0.759984
Iron acquisition	Iron-uptake factor PiuB	-3.13502		DNA Metabolism	Exonuclease SbcC	0.780424
Iron acquisition	Aerobactin siderophore receptor IutA	-3.04191		DNA Metabolism	Endonuclease III (EC 4.2.99.18)	0.895385
Iron acquisition	Ferrichrome-iron receptor	-2.50425		DNA Metabolism	DNA mismatch repair protein MutL	0.967418
Iron acquisition	ABC-type hemin transport system, ATPase component	-2.45694		DNA Metabolism	DNA ligase (EC 6.5.1.2)	0.990217
Iron acquisition	Hemin transport protein HmuS	-2.45694		DNA Metabolism	MutS domain protein, family 2	1.27456
Iron acquisition	Ferric iron ABC transporter, ATP-binding protein	-2.33568		DNA Metabolism	CRISPR-associated RecB family exonuclease Cas4a	1.34856
Iron acquisition	Ferric iron ABC transporter, iron-binding protein	-2.33495		DNA Metabolism	DNA-binding protein HU	1.40822
Iron acquisition	TonB-dependent hemin , ferrichrome receptor	-2.30494		DNA Metabolism	Putative phosphatase YfbT	1.51206
Iron acquisition	L-lysine 6-monooxygenase [NADPH] (EC 1.14.13.59), aerobactin biosynthesis protein IucD	-2.30494		DNA Metabolism	Excinuclease cho (excinuclease ABC alternative C subunit)	1.51206
Iron acquisition	Citrate:6-N-acetyl-6-N-hydroxy-L-lysine ligase, alpha subunit (EC 6.3.2.27), aerobactin biosynthesis protein IucA	-2.13502		DNA Metabolism	Exodeoxyribonuclease V beta chain (EC 3.1.11.5)	1.7047
Iron acquisition	N6-hydroxylysine O-acetyltransferase (EC 2.3.1.102), aerobactin biosynthesis protein IucB	-2.13502		DNA Metabolism	CRISPR-associated helicase Cas3	1.75442
Iron acquisition	2,3-dihydro-2,3-dihydroxybenzoate dehydrogenase (EC 1.3.1.28) [enterobactin] siderophore	-2.13502		DNA Metabolism	Type III restriction-modification system DNA endonuclease res (EC 3.1.21.5)	3.2125
Iron acquisition	Zn-dependent hydrolase (beta-lactamase superfamily)	-1.97246		DNA Metabolism	ATP-dependent DNA ligase (EC 6.5.1.1) clustered with Ku protein, LigD	20
Iron acquisition	Ferric hydroxamate outer membrane receptor FhuA	-1.94237		DNA Metabolism	ATP-dependent DNA helicase UvrD/PcrA, proteobacterial paralog	20
Iron acquisition	TonB-dependent siderophore receptor	-1.93148		DNA Metabolism	ATP-dependent DNA helicase UvrD/PcrA/Rep, epsilon proteobacterial type 2	20
Iron acquisition	Ferric hydroxamate ABC transporter (TC 3.A.1.14.3), periplasmic substrate binding protein FhuD	-1.87198		DNA Metabolism	DNA polymerase-like protein PA0670	20
Iron acquisition	Paraquat-inducible protein A	-1.78709		DNA Metabolism	Ribonuclease HI (EC 3.1.26.4)	-20
Iron acquisition	Sensor histidine kinase colocalized with HrtAB transporter	-1.71998		DNA Metabolism	DNA polymerase III epsilon subunit (EC 2.7.7.7)	-3.94738
Iron acquisition	Ferric hydroxamate ABC transporter (TC 3.A.1.14.3), ATP-binding protein FhuC	-1.71998		Iron acquisition	Putative heme iron utilization protein	-20
Iron acquisition	Ferrichrome transport ATP-binding protein FhuC (TC 3.A.1.14.3)	-1.71998		Iron acquisition	FIG005032: Putative cytoplasmic protein YbdZ in enterobactin biosynthesis operon	-20
Iron acquisition	Putative heme iron utilization protein	-1.71998		Iron acquisition	Ferric enterobactin uptake protein FepE	-20
Iron acquisition	Pyoverdine chromophore precursor synthetase PvdL	-1.71998		Iron acquisition	Isochorismate synthase (EC 5.4.4.2) [enterobactin] siderophore	-20
Iron acquisition	Ferric iron ABC transporter, permease protein	-1.63313		Iron acquisition	Proofreading thioesterase in enterobactin biosynthesis EntH	-20
Iron acquisition	Paraquat-inducible protein B	-1.52733		Iron acquisition	Hypothetical protein PvdX	-20
Iron acquisition	Iron-uptake factor PiuC	-1.45694		Iron acquisition	Pyoverdine sidechain non-ribosomal peptide synthetase PvdD	-20
Iron acquisition	2,3-dihydroxybenzoate-AMP ligase (EC 2.7.7.58) [enterobactin] siderophore	-1.13502		Iron acquisition	Pyoverdine sidechain non-ribosomal peptide synthetase PvdJ	-20
Iron acquisition	Iron compound ABC uptake transporter ATP-binding protein PiaD	-1.13502		Iron acquisition	Thioesterase PvdG involved in non-ribosomal peptide biosynthesis	-20
Iron acquisition	Ferric enterobactin uptake protein FepE	-1.13502		Iron acquisition	Enantio-pyochelin synthetase PchF, non-ribosomal peptide synthetase module	-20
Iron acquisition	Outer membrane receptor for ferric enterobactin and colicins B, D	-0.983012		Iron acquisition	Pyochelin synthetase PchF, non-ribosomal peptide synthetase module	-20
Iron acquisition	TonB-dependent receptor	-0.33074		Iron acquisition	Ferric iron ABC transporter, permease protein	-6.71652
Iron acquisition	Ferric siderophore transport system, periplasmic binding protein TonB	-0.135015		Iron acquisition	Iron-uptake factor PiuC	-4.18838
Iron acquisition	Outer membrane receptor proteins, mostly Fe transport	-0.135015		Iron acquisition	Ferric hydroxamate outer membrane receptor FhuA	-3.65787
Iron acquisition	Ferrous iron transport protein B	0.362484		Iron acquisition	2,3-dihydro-2,3-dihydroxybenzoate dehydrogenase (EC 1.3.1.28) [enterobactin] siderophore	-3.2953
Iron acquisition	Enterobactin exporter EntS	0.449947		Iron acquisition	Citrate:6-N-acetyl-6-N-hydroxy-L-lysine ligase, alpha subunit (EC 6.3.2.27), aerobactin biosynthesis protein IucA	-3.15091
Iron acquisition	Isochorismate synthase (EC 5.4.4.2) [enterobactin] siderophore	0.449947		Iron acquisition	Ferric hydroxamate ABC transporter (TC 3.A.1.14.3), periplasmic substrate binding protein FhuD	-3.07291
Iron acquisition	Pyoverdine sidechain non-ribosomal peptide synthetase PvdD	0.449947		Iron acquisition	TonB-dependent siderophore receptor	-3.03814
Iron acquisition	Enterobactin esterase	0.864985		Iron acquisition	Ferrichrome-iron receptor	-2.99696
Iron acquisition	Iron compound ABC uptake transporter ATP-binding protein	1.32442		Iron acquisition	Paraquat-inducible protein A	-2.94738
Iron acquisition	Bacterioferritin	2.18691		Iron acquisition	TonB-dependent hemin , ferrichrome receptor	-2.94738
Iron acquisition	Iron compound ABC uptake transporter permease protein	4.79572		Iron acquisition	Hemin transport protein HmuS	-2.80987
Iron acquisition	Hypothetical protein PvdX	6.3488		Iron acquisition	Aerobactin siderophore receptor IutA	-2.80987
Iron acquisition	Heme transporter IsdDEF, permease component IsdF	20		Iron acquisition	Two-component sensor kinase SA14-24	-2.60917
Iron acquisition	Iron compound ABC uptake transporter substrate-binding protein	20		Iron acquisition	Ferric hydroxamate ABC transporter (TC 3.A.1.14.3), permease component FhuB	-2.48794
Iron acquisition	Heme oxygenase HemO, associated with heme uptake	20		Iron acquisition	2,3-dihydroxybenzoate-AMP ligase (EC 2.7.7.58) [enterobactin] siderophore	-2.48794
Iron acquisition	2,3-dihydro-2,3-dihydroxybenzoate dehydrogenase (EC 1.3.1.28)	20		Iron acquisition	Outer membrane receptor for ferric enterobactin and colicins B, D	-2.48794
Iron acquisition	Isochorismatase (EC 3.3.2.1) of siderophore biosynthesis	20		Iron acquisition	Enterobactin exporter EntS	-2.48794
Iron acquisition	Nonheme iron-containing ferritin	20		Iron acquisition	Paraquat-inducible protein B	-2.40548
Iron acquisition	FIG005032: Putative cytoplasmic protein YbdZ in enterobactin biosynthesis operon	20		Iron acquisition	Heme ABC transporter, ATPase component HmuV	-2.07291
Iron acquisition	L-ornithine 5-monooxygenase (EC 1.13.12.-), PvdA of pyoverdin biosynthesis	20		Iron acquisition	Heme efflux system permease HrtB	-2.07291
Iron acquisition	Putative dipeptidase, pyoverdin biosynthesis PvdM	20		Iron acquisition	Bacterioferritin	-2.07291
Iron acquisition	Pyoverdine efflux carrier and ATP binding protein	20		Iron acquisition	Ferric hydroxamate ABC transporter (TC 3.A.1.14.3), ATP-binding protein FhuC	-2.07291
Iron acquisition	Pyoverdine sidechain non-ribosomal peptide synthetase PvdJ	20		Iron acquisition	Isochorismatase (EC 3.3.2.1) of siderophore biosynthesis	-2.07291
Iron acquisition	Siderophore staphylobactin biosynthesis protein SbnA	20		Iron acquisition	Enterobactin esterase	-2.07291
Iron acquisition	Dihydroaeruginoate synthetase PchE, non-ribosomal peptide synthetase modules	20		Iron acquisition	Iron compound ABC uptake transporter permease protein PiuB	-1.75098
Iron acquisition	Transcriptional regulator PchR	20		Iron acquisition	Iron compound ABC uptake transporter substrate-binding protein	-1.71034
Lipids	(S)-3-O-geranylgeranylglyceryl phosphate synthase	-20		Iron acquisition	NPQTN specific sortase B	-1.36241
Lipids	Phytoene desaturase, pro-zeta-carotene producing (EC 1.-.-.-)	-20		Iron acquisition	Non-ribosomal peptide synthetase modules, pyoverdine	-1.33594
Lipids	Phytoene synthase (EC 2.5.1.32)	-20		Iron acquisition	Pyoverdine sidechain non-ribosomal peptide synthetase PvdI	-1.22491
Lipids	4'-phosphopantetheinyl transferase (EC 2.7.8.-)	-20		Iron acquisition	Sensor histidine kinase colocalized with HrtAB transporter	-1.19844
Lipids	CDP-diacylglycerol pyrophosphatase (EC 3.6.1.26)	-20		Iron acquisition	Heme efflux system ATPase HrtA	-1.18838
Lipids	Phosphatidylserine decarboxylase (EC 4.1.1.65)	-20		Iron acquisition	Ferrous iron transport protein B	-1.15398
Lipids	Heptaprenyl diphosphate synthase component I (EC 2.5.1.30)	-20		Iron acquisition	L-lysine 6-monooxygenase [NADPH] (EC 1.14.13.59), aerobactin biosynthesis protein IucD	-1.07291
Lipids	Heptaprenyl diphosphate synthase component II (EC 2.5.1.30)	-20		Iron acquisition	Pyoverdine chromophore precursor synthetase PvdL	-1.07291
Lipids	Intracellular PHB depolymerase (EC 3.1.1.-)	-20		Iron acquisition	Sortase A, LPXTG specific	-1.01846
Lipids	Hydroxymethylglutaryl-CoA reductase (EC 1.1.1.34)	-7.16844		Iron acquisition	N6-hydroxylysine O-acetyltransferase (EC 2.3.1.102), aerobactin biosynthesis protein IucB	-0.902981
Lipids	Hydroxymethylglutaryl-CoA synthase (EC 2.3.3.10)	-6.77474		Iron acquisition	Heme-degrading cytoplasmic oxygenase IsdG	-0.487944
Lipids	Phosphate:acyl-ACP acyltransferase PlsX	-6.42503		Iron acquisition	Two-component response regulator SA14-24	-0.458196
Lipids	Transcriptional regulator of fatty acid biosynthesis FabT	-5.65858		Iron acquisition	Iron compound ABC uptake transporter ATP-binding protein PiaD	-0.33594
Lipids	Diacylglycerol kinase (EC 2.7.1.107)	-5.28476		Iron acquisition	Ferric iron ABC transporter, ATP-binding protein	-0.29458
Lipids	Phosphatidate cytidylyltransferase (EC 2.7.7.41)	-4.55982		Iron acquisition	Ferrichrome transport ATP-binding protein FhuC (TC 3.A.1.14.3)	-0.142808
Lipids	Putative lipase in cluster with Phosphatidate cytidylyltransferase	-4.45694		Iron acquisition	Ferric uptake regulation protein FUR	-0.082687
Lipids	Phosphomevalonate kinase (EC 2.7.4.2)	-4.4235		Iron acquisition	Iron compound ABC uptake transporter substrate-binding protein PiuA	-0.072906
Lipids	Isopentenyl-diphosphate delta-isomerase, FMN-dependent (EC 5.3.3.2)	-4.04888		Iron acquisition	Metallo-beta-lactamase superfamily domain protein in prophage	-0.072906
Lipids	Acyl carrier protein	-3.91399		Iron acquisition	Heme transporter analogous to IsdDEF, ATP-binding protein	-0.0285119
Lipids	Acyl-phosphate:glycerol-3-phosphate O-acyltransferase PlsY	-3.81172		Iron acquisition	TonB-dependent receptor	0.0218166
Lipids	Acetyl-coenzyme A carboxyl transferase alpha chain (EC 6.4.1.2)	-3.77201		Iron acquisition	Ferric iron ABC transporter, iron-binding protein	0.0425712
Lipids	Acetyl-coenzyme A carboxyl transferase beta chain (EC 6.4.1.2)	-3.76728		Iron acquisition	4'-phosphopantetheinyl transferase (EC 2.7.8.-) [enterobactin] siderophore	0.097019
Lipids	Trans-2,cis-3-Decenoyl-ACP isomerase	-3.65103		Iron acquisition	Magnesium and cobalt transport protein CorA	0.245882
Lipids	Alpha-glycerophosphate oxidase (EC 1.1.3.21)	-3.62816		Iron acquisition	Two-component response regulator colocalized with HrtAB transporter	0.319411
Lipids	Glycerol kinase (EC 2.7.1.30)	-3.33552		Iron acquisition	Zn-dependent hydrolase (beta-lactamase superfamily)	0.356106
Lipids	Acyl carrier protein phosphodiesterase (EC 3.1.4.14)	-3.13502		Iron acquisition	Heme ABC type transporter HtsABC, permease protein HtsC	0.459589
Lipids	Biotin carboxylase of acetyl-CoA carboxylase (EC 6.3.4.14)	-2.98301		Iron acquisition	Ferrous iron transport protein A	0.512056
Lipids	Biotin carboxyl carrier protein of acetyl-CoA carboxylase	-2.94237		Iron acquisition	Iron compound ABC uptake transporter ATP-binding protein	0.590059
Lipids	Holo-[acyl-carrier protein] synthase (EC 2.7.8.7)	-2.78271		Iron acquisition	ABC-type hemin transport system, ATPase component	0.783861
Lipids	Mevalonate kinase (EC 2.7.1.36)	-2.73932		Iron acquisition	Heme transporter IsdDEF, permease component IsdF	0.907985
Lipids	4-hydroxy-3-methylbut-2-enyl diphosphate reductase (EC 1.17.1.2)	-2.71998		Iron acquisition	Heme ABC type transporter HtsABC, permease protein HtsB	0.936554
Lipids	1-acyl-sn-glycerol-3-phosphate acyltransferase (EC 2.3.1.51)	-2.65374		Iron acquisition	Haemin uptake system ATP-binding protein	1.18546
Lipids	Glycerol-3-phosphate dehydrogenase [NAD(P)+] (EC 1.1.1.94)	-2.51421		Iron acquisition	Iron compound ABC uptake transporter permease protein PiuC	1.31941
Lipids	3-oxoacyl-[acyl-carrier protein] reductase (EC 1.1.1.100)	-2.51103		Iron acquisition	Periplasmic hemin-binding protein	1.35418
Lipids	Enoyl-[acyl-carrier-protein] reductase [FMN] (EC 1.3.1.9)	-2.48209		Iron acquisition	Haemin uptake system periplasmic haemin-binding protein	1.44494
Lipids	Malonyl CoA-acyl carrier protein transacylase (EC 2.3.1.39)	-2.45694		Iron acquisition	Iron compound ABC uptake transporter permease protein	1.62753
Lipids	Cardiolipin synthetase (EC 2.7.8.-)	-2.2199		Iron acquisition	Iron compound ABC uptake transporter ATP-binding protein PiuD	1.68198
Lipids	3-oxoacyl-[acyl-carrier-protein] synthase, KASI (EC 2.3.1.41)	-2.13502		Iron acquisition	Ferric siderophore transport system, periplasmic binding protein TonB	1.74142
Lipids	Diphosphomevalonate decarboxylase (EC 4.1.1.33)	-1.97811		Iron acquisition	Haemin uptake system permease protein	1.75998
Lipids	Phosphatidylglycerophosphatase B (EC 3.1.3.27)	-1.71267		Iron acquisition	Haemin uptake system outer membrane receptor	1.78394
Lipids	Glycerol-3-phosphate acyltransferase (EC 2.3.1.15)	-1.62044		Iron acquisition	Ferric enantio-pyochelin transport system permease protein	1.90437
Lipids	1-deoxy-D-xylulose 5-phosphate reductoisomerase (EC 1.1.1.267)	-1.39805		Iron acquisition	Heme ABC transporter, permease protein HmuU	20
Lipids	Phosphatidylglycerophosphatase A (EC 3.1.3.27)	-1.13502		Iron acquisition	Heme transporter IsdDEF, lipoprotein IsdE	20
Lipids	Polyhydroxyalkanoic acid synthase	-1.13502		Iron acquisition	Hemoglobin-dependent two component system, sensory histidine kinase HrrS	20
Lipids	Triacylglycerol lipase (EC 3.1.1.3)	-1.13502		Iron acquisition	heme uptake regulator	20
Lipids	Enoyl-CoA hydratase (EC 4.2.1.17)	-0.550053		Iron acquisition	ABC transporter in pyoverdin gene cluster, permease component	20
Lipids	Short chain fatty acids transporter	-0.135015		Iron acquisition	ABC-type Fe3+-siderophore transport system, permease 2 component	20
Lipids	D-beta-hydroxybutyrate dehydrogenase (EC 1.1.1.30)	0.67234		Lipids	CDP-diacylglycerol pyrophosphatase (EC 3.6.1.26)	-20
Lipids	Long-chain-fatty-acid--CoA ligase (EC 6.2.1.3)	1.19889		Lipids	4-hydroxy-3-methylbut-2-enyl diphosphate reductase (EC 1.17.1.2)	-2.80987
Lipids	Aldehyde dehydrogenase B (EC 1.2.1.22)	1.58745		Lipids	Glycerol-3-phosphate acyltransferase (EC 2.3.1.15)	-2.36241
Lipids	3-ketoacyl-CoA thiolase (EC 2.3.1.16)	2.11291		Lipids	Alpha-glycerophosphate oxidase (EC 1.1.3.21)	-1.9467
Lipids	Enoyl-[acyl-carrier-protein] reductase [NADH] (EC 1.3.1.9)	4.93107		Lipids	D-beta-hydroxybutyrate dehydrogenase (EC 1.1.1.30)	-1.90298
Lipids	4,4'-diapolycopene oxidase	20		Lipids	3-oxoacyl-[acyl-carrier-protein] synthase, KASI (EC 2.3.1.41)	-1.48794
Lipids	Enoyl-[acyl-carrier-protein] reductase [NADPH] (EC 1.3.1.10)	20		Lipids	Acyl carrier protein phosphodiesterase (EC 3.1.4.14)	-1.48794
Lipids	Isopentenyl-diphosphate delta-isomerase (EC 5.3.3.2)	20		Lipids	4'-phosphopantetheinyl transferase (EC 2.7.8.-)	-1.41394
LPS	UDP-glucose:(glucosyl)lipopolysaccharide alpha-1,2-glucosyltransferase (EC 2.4.1.58)	3.45694		Lipids	Phosphatidylglycerophosphatase B (EC 3.1.3.27)	-1.35248
LPS	Lipopolysaccharide core biosynthesis protein WaaP (EC 2.7.-.-), heptosyl-I-kinase	3.13502		Lipids	Glycerol kinase (EC 2.7.1.30)	-1.2167
LPS	Lipopolysaccharide biosynthesis protein WzxC	2.94237		Lipids	Phosphatidylserine decarboxylase (EC 4.1.1.65)	-0.487944
LPS	Lipopolysaccharide heptosyltransferase III (EC 2.4.1.-)	-2.35741		Lipids	Triacylglycerol lipase (EC 3.1.1.3)	-0.412981
LPS	LPS-assembly lipoprotein RlpB precursor (Rare lipoprotein B)	-2.13502		Lipids	Diacylglycerol kinase (EC 2.7.1.107)	-0.232686
LPS	Lipid A export ATP-binding/permease protein MsbA	0.489476		Lipids	Isopentenyl-diphosphate delta-isomerase, FMN-dependent (EC 5.3.3.2)	-0.183857
LPS	cAMP-binding proteins - catabolite gene activator and regulatory subunit of cAMP-dependent protein kinases	20		Lipids	Hydroxymethylglutaryl-CoA synthase (EC 2.3.3.10)	-0.110874
Membrane Transport	Phosphonate ABC transporter permease protein phnE1 (TC 3.A.1.9.1)	-20		Lipids	Transcriptional regulator of fatty acid biosynthesis FabT	0.0266296
Membrane Transport	Phosphonate ABC transporter permease protein phnE2 (TC 3.A.1.9.1)	-20		Lipids	Phosphate:acyl-ACP acyltransferase PlsX	0.0553713
Membrane Transport	Phosphonate ABC transporter phosphate-binding periplasmic component (TC 3.A.1.9.1)	-20		Lipids	Phosphomevalonate kinase (EC 2.7.4.2)	0.110566
Membrane Transport	Nopaline transporter ATP-binding protein NocP	-20		Lipids	Biotin carboxylase of acetyl-CoA carboxylase (EC 6.3.4.14)	0.125033
Membrane Transport	Choline-sulfatase (EC 3.1.6.6)	-20		Lipids	Acyl carrier protein	0.159755
Membrane Transport	Curli production assembly/transport component CsgF	-20		Lipids	Holo-[acyl-carrier protein] synthase (EC 2.7.8.7)	0.182749
Membrane Transport	Major curlin subunit precursor CsgA	-20		Lipids	Enoyl-[acyl-carrier-protein] reductase [NADH] (EC 1.3.1.9)	0.289664
Membrane Transport	Minor curlin subunit CsgB, nucleation component of curlin monomers	-20		Lipids	Acetyl-coenzyme A carboxyl transferase alpha chain (EC 6.4.1.2)	0.294619
Membrane Transport	Putative curli production protein CsgC	-20		Lipids	Cardiolipin synthetase (EC 2.7.8.-)	0.312216
Membrane Transport	ATPase component CbiO of energizing module of cobalt ECF transporter	-20		Lipids	Heptaprenyl diphosphate synthase component II (EC 2.5.1.30)	0.360053
Membrane Transport	Additional substrate-specific component CbiN of cobalt ECF transporter	-20		Lipids	Heptaprenyl diphosphate synthase component I (EC 2.5.1.30)	0.396579
Membrane Transport	Substrate-specific component BL0695 of predicted ECF transporter	-20		Lipids	Mevalonate kinase (EC 2.7.1.36)	0.440751
Membrane Transport	Substrate-specific component MtsA of methionine-regulated ECF transporter	-20		Lipids	Trans-2,cis-3-Decenoyl-ACP isomerase	0.444152
Membrane Transport	Transmembrane component of energizing module of riboflavin ECF transporter	-20		Lipids	Glycerol-3-phosphate dehydrogenase [NAD(P)+] (EC 1.1.1.94)	0.51455
Membrane Transport	Na+/H+ antiporter NhaD type	-20		Lipids	Enoyl-[acyl-carrier-protein] reductase [FMN] (EC 1.3.1.9)	0.546118
Membrane Transport	Na(+) H(+) antiporter subunit B (TC 2.A.63.1.3)	-20		Lipids	Phosphatidate cytidylyltransferase (EC 2.7.7.41)	0.572939
Membrane Transport	Na(+) H(+) antiporter subunit C (TC 2.A.63.1.3)	-20		Lipids	Diphosphomevalonate decarboxylase (EC 4.1.1.33)	0.667426
Membrane Transport	Na(+) H(+) antiporter subunit D (TC 2.A.63.1.3)	-20		Lipids	3-oxoacyl-[acyl-carrier protein] reductase (EC 1.1.1.100)	0.675657
Membrane Transport	Biopolymer transport protein ExbD/TolR	-20		Lipids	Isopentenyl-diphosphate delta-isomerase (EC 5.3.3.2)	0.753065
Membrane Transport	Outer membrane receptor for ferric coprogen and ferric-rhodotorulic acid	-20		Lipids	Long-chain-fatty-acid--CoA ligase (EC 6.2.1.3)	0.815248
Membrane Transport	Peptidoglycan-associated lipoprotein precursor	-20		Lipids	Acetyl-coenzyme A carboxyl transferase beta chain (EC 6.4.1.2)	0.819166
Membrane Transport	Tol biopolymer transport system, TolR protein	-20		Lipids	Malonyl CoA-acyl carrier protein transacylase (EC 2.3.1.39)	0.833985
Membrane Transport	TonB system biopolymer transport component	-20		Lipids	Aldehyde dehydrogenase B (EC 1.2.1.22)	1.08215
Membrane Transport	tolB protein precursor, periplasmic protein involved in the tonb-independent uptake of group A colicins	-20		Lipids	1-acyl-sn-glycerol-3-phosphate acyltransferase (EC 2.3.1.51)	1.10402
Membrane Transport	Additional periplasmic component NikK of nickel ECF transporter	-20		Lipids	Biotin carboxyl carrier protein of acetyl-CoA carboxylase	1.31941
Membrane Transport	Nickel responsive regulator NikR	-20		Lipids	Short chain fatty acids transporter	1.38653
Membrane Transport	Zinc-regulated outer membrane receptor	-20		Lipids	Butyryl-CoA dehydrogenase (EC 1.3.99.2)	1.49685
Membrane Transport	Shufflon-specific DNA recombinase	-20		Lipids	Phosphatidylglycerophosphatase A (EC 3.1.3.27)	1.53442
Membrane Transport	Type II/IV secretion system ATP hydrolase TadA/VirB11/CpaF, TadA subfamily	-20		Lipids	1-deoxy-D-xylulose 5-phosphate reductoisomerase (EC 1.1.1.267)	1.58385
Membrane Transport	Duplicated ATPase component YkoD of energizing module of thiamin-regulated ECF transporter for HydroxyMethylPyrimidine	-11.5076		Lipids	Putative lipase in cluster with Phosphatidate cytidylyltransferase	1.61286
Membrane Transport	Substrate-specific component CbiM of cobalt ECF transporter	-6.74973		Lipids	Hydroxymethylglutaryl-CoA reductase (EC 1.1.1.34)	1.65741
Membrane Transport	Manganese ABC transporter, inner membrane permease protein SitC	-5.65858		Lipids	(S)-3-O-geranylgeranylglyceryl phosphate synthase	2.09702
Membrane Transport	Transcriptional repressor AdcR for Zn(2+)-responsive expression	-5.21112		Lipids	Acyl-phosphate:glycerol-3-phosphate O-acyltransferase PlsY	4.15708
Membrane Transport	Substrate-specific component CbrT of predicted cobalamin ECF transporter	-5.04191		LPS	Lipid A biosynthesis lauroyl acyltransferase (EC 2.3.1.-)	-20
Membrane Transport	Phosphoenolpyruvate-protein phosphotransferase of PTS system (EC 2.7.3.9)	-4.64932		LPS	Lipopolysaccharide heptosyltransferase III (EC 2.4.1.-)	-20
Membrane Transport	Manganese transport protein MntH	-4.49558		LPS	UDP-galactose:(galactosyl) LPS alpha1,2-galactosyltransferase WaaW (EC 2.4.1.-)	-20
Membrane Transport	Manganese ABC transporter, periplasmic-binding protein SitA	-4.45138		LPS	UDP-glucose:(glucosyl)lipopolysaccharide alpha-1,3-glucosyltransferase WaaO (EC 2.4.1.-)	-20
Membrane Transport	Putative secretion accessory protein EsaA/YueB	-4.16476		LPS	Lipid A 3-O-deacylase	-20
Membrane Transport	Putative EsaC protein analog (Listeria type 3)	-4.13502		LPS	Lipid A acylation protein PagP, palmitoyltransferase	-20
Membrane Transport	Mn-dependent transcriptional regulator MntR	-4.11364		LPS	Lipopolysaccharide core biosynthesis protein WaaP (EC 2.7.-.-), heptosyl-I-kinase	-3.2953
Membrane Transport	Putative secretion accessory protein EsaB/YukD	-3.94237		LPS	Lipopolysaccharide core biosynthesis protein RfaY	1.75598
Membrane Transport	Preprotein translocase subunit SecG (TC 3.A.5.1.1)	-3.94237		LPS	Lipid-A-disaccharide synthase (EC 2.4.1.182)	1.81691
Membrane Transport	MotA/TolQ/ExbB proton channel family protein	-3.94237		Membrane Transport	Putative ABC transporter of substrate X, ATP-binding subunit	-20
Membrane Transport	Substrate-specific component NiaX of predicted niacin ECF transporter	-3.8899		Membrane Transport	Curli production assembly/transport component CsgE	-20
Membrane Transport	Transmembrane component STY3231 of energizing module of queuosine-regulated ECF transporter	-3.71998		Membrane Transport	Minor curlin subunit CsgB, nucleation component of curlin monomers	-20
Membrane Transport	Type IV pilus biogenesis protein PilM	-3.71998		Membrane Transport	Putative curli production protein CsgC	-20
Membrane Transport	Zinc ABC transporter, ATP-binding protein ZnuC	-3.53326		Membrane Transport	Transcriptional regulator CsgD for 2nd curli operon	-20
Membrane Transport	ATPase component STY3233 of energizing module of queuosine-regulated ECF transporter	-3.50597		Membrane Transport	Transmembrane component CbiQ of energizing module of cobalt ECF transporter	-20
Membrane Transport	TolA protein	-3.45694		Membrane Transport	Transmembrane component STY3231 of energizing module of queuosine-regulated ECF transporter	-20
Membrane Transport	Putative secretion system component EssB/YukC	-3.35741		Membrane Transport	Na(+) H(+) antiporter subunit C	-20
Membrane Transport	Manganese ABC transporter, ATP-binding protein SitB	-3.20777		Membrane Transport	Tol biopolymer transport system, TolR protein	-20
Membrane Transport	Manganese ABC transporter, inner membrane permease protein SitD	-3.05505		Membrane Transport	TolA protein	-20
Membrane Transport	High-affinity branched-chain amino acid transport system permease protein LivH (TC 3.A.1.4.1)	-2.87824		Membrane Transport	Nickel responsive regulator NikR	-20
Membrane Transport	Zinc ABC transporter, inner membrane permease protein ZnuB	-2.85122		Membrane Transport	Nickel transport ATP-binding protein nikE2 (TC 3.A.1.5.3)	-20
Membrane Transport	Type IV pilus biogenesis protein PilN	-2.71998		Membrane Transport	Twin-arginine translocation protein TatB	-20
Membrane Transport	Phosphocarrier protein of PTS system	-2.57559		Membrane Transport	Type IV pilus biogenesis protein PilO	-20
Membrane Transport	fructose response regulator of fruA and EII fructose/mannose	-2.48079		Membrane Transport	Type IV pilus biogenesis protein PilP	-20
Membrane Transport	Sodium-Choline Symporter	-2.45694		Membrane Transport	Substrate-specific component CbiM of cobalt ECF transporter	-3.45993
Membrane Transport	Candidate zinc-binding lipoprotein ZinT	-2.3205		Membrane Transport	Colicin I receptor precursor	-3.32444
Membrane Transport	Colicin I receptor precursor	-2.22812		Membrane Transport	Type IV pilus biogenesis protein PilQ	-3.2953
Membrane Transport	Phosphonate ABC transporter permease protein phnE (TC 3.A.1.9.1)	-2.13502		Membrane Transport	Substrate-specific component MtsA of methionine-regulated ECF transporter	-3.18838
Membrane Transport	Twin-arginine translocation protein TatB	-2.13502		Membrane Transport	ATPase component STY3232 of energizing module of queuosine-regulated ECF transporter	-3.07291
Membrane Transport	Type IV pilus biogenesis protein PilP	-2.13502		Membrane Transport	Substrate-specific component CbrT of predicted cobalamin ECF transporter	-3.07291
Membrane Transport	Duplicated ATPase component MtsB of energizing module of methionine-regulated ECF transporter	-2.08962		Membrane Transport	Major curlin subunit precursor CsgA	-2.80987
Membrane Transport	Phosphonate ABC transporter ATP-binding protein (TC 3.A.1.9.1)	-1.94237		Membrane Transport	Curli production assembly/transport component CsgF	-2.48794
Membrane Transport	Transmembrane component MtsC of energizing module of methionine-regulated ECF transporter	-1.93368		Membrane Transport	SAV0291 homolog within ESAT-6 gene cluster	-2.2953
Membrane Transport	ATPase component STY3232 of energizing module of queuosine-regulated ECF transporter	-1.71998		Membrane Transport	TPR repeat containing exported protein	-2.22491
Membrane Transport	Na+/H+ antiporter NhaA type	-1.55005		Membrane Transport	Lmo0066 homolog within ESAT-6 gene cluster, similarity to ADP-ribosylating toxins	-2.07291
Membrane Transport	Na(+) H(+) antiporter subunit D	-1.13502		Membrane Transport	Peptidoglycan-associated lipoprotein precursor	-2.07291
Membrane Transport	4-hydroxybenzoyl-CoA thioesterase family active site	-1.13502		Membrane Transport	iron-chelator utilization protein	-2.07291
Membrane Transport	Type IV pilus biogenesis protein PilO	-1.13502		Membrane Transport	tolB protein precursor, periplasmic protein involved in the tonb-independent uptake of group A colicins	-2.07291
Membrane Transport	periplasmic fructose-binding protein component of signal transduction system LevQ	-0.64281		Membrane Transport	Putative secretion accessory protein EsaB/YukD	-1.94738
Membrane Transport	periplasmic fructose-binding protein component of signal transduction system LevT	-0.621754		Membrane Transport	Additional substrate-specific component CbiN of cobalt ECF transporter	-1.92852
Membrane Transport	BarA sensory histidine kinase (= VarS = GacS)	-0.135015		Membrane Transport	Manganese transport protein MntH	-1.75634
Membrane Transport	PTS system, fructose- and mannose-inducible putative EII component	0.980462		Membrane Transport	periplasmic fructose-binding protein component of signal transduction system LevT	-1.64548
Membrane Transport	PTS system, fructose- and mannose-inducible IIB component (EC 2.7.1.69)	1.01004		Membrane Transport	BarA sensory histidine kinase (= VarS = GacS)	-1.60342
Membrane Transport	PTS system, fructose- and mannose-inducible IIA component (EC 2.7.1.69)	1.21548		Membrane Transport	Curli production assembly/transport component CsgG	-1.48794
Membrane Transport	Zinc ABC transporter, periplasmic-binding protein ZnuA	1.35041		Membrane Transport	Twin-arginine translocation protein TatE	-1.48794
Membrane Transport	PTS system, fructose- and mannose-inducible IIC component (EC 2.7.1.69)	1.71646		Membrane Transport	Na(+) H(+) antiporter subunit B (TC 2.A.63.1.3)	-1.39483
Membrane Transport	PTS system, fructose- and mannose-inducible IID component (EC 2.7.1.69)	2.15323		Membrane Transport	Na(+) H(+) antiporter subunit D (TC 2.A.63.1.3)	-1.38411
Membrane Transport	Type IV pilus biogenesis protein PilQ	2.44995		Membrane Transport	PTS system, fructose- and mannose-inducible IID component (EC 2.7.1.69)	-1.26555
Membrane Transport	Outer membrane lipoprotein omp16 precursor	7.89749		Membrane Transport	Na(+) H(+) antiporter subunit D	-1.22491
Membrane Transport	Nopaline transporter permease protein NocM	20		Membrane Transport	Sodium-Choline Symporter	-1.16602
Membrane Transport	Curli production assembly/transport component CsgE	20		Membrane Transport	Manganese ABC transporter, ATP-binding protein SitB	-1.08766
Membrane Transport	Curli production assembly/transport component CsgG	20		Membrane Transport	Na(+) H(+) antiporter subunit A (TC 2.A.63.1.3)	-0.985443
Membrane Transport	Transcriptional regulator CsgD for 2nd curli operon	20		Membrane Transport	Putative EsaC protein analog (Listeria type 3)	-0.935403
Membrane Transport	Duplicated ATPase component CbrU of energizing module of predicted cobalamin ECF transporter	20		Membrane Transport	Na(+) H(+) antiporter subunit E (TC 2.A.63.1.3)	-0.935403
Membrane Transport	Na(+) H(+) antiporter subunit A	20		Membrane Transport	Phosphoenolpyruvate-protein phosphotransferase of PTS system (EC 2.7.3.9)	-0.760962
Membrane Transport	Na(+) H(+) antiporter subunit C	20		Membrane Transport	Na(+) H(+) antiporter subunit F (TC 2.A.63.1.3)	-0.680589
Membrane Transport	Na(+) H(+) antiporter subunit C (TC 2.A.63.1.2)	20		Membrane Transport	Na(+) H(+) antiporter subunit C (TC 2.A.63.1.3)	-0.639947
Membrane Transport	Na(+) H(+) antiporter subunit D (TC 2.A.63.1.2)	20		Membrane Transport	Choline-sulfatase (EC 3.1.6.6)	-0.581053
Membrane Transport	Na(+) H(+) antiporter subunit G (TC 2.A.63.1.2)	20		Membrane Transport	Type IV pilus biogenesis protein PilM	-0.575406
Membrane Transport	Putative Ton-B dependent hemine receptor	20		Membrane Transport	Duplicated ATPase component CbrU of energizing module of predicted cobalamin ECF transporter	-0.487944
Membrane Transport	TPR repeat containing exported protein	20		Membrane Transport	Na(+) H(+) antiporter subunit A	-0.487944
Membrane Transport	Type II/IV secretion system protein TadC, associated with Flp pilus assembly	20		Membrane Transport	Type IV fimbriae expression regulatory protein PilR	-0.487944
Membrane Transport	Plasmid partitioning protein ParA	20		Membrane Transport	Putative secretion accessory protein EsaA/YueB	-0.422355
Nitrogen Metabolism	Ureidoglycolate dehydrogenase (EC 1.1.1.154)	-20		Membrane Transport	Transmembrane component MtsC of energizing module of methionine-regulated ECF transporter	-0.420829
Nitrogen Metabolism	Urea ABC transporter, ATPase protein UrtE	-20		Membrane Transport	Phosphonate ABC transporter permease protein phnE2 (TC 3.A.1.9.1)	-0.356699
Nitrogen Metabolism	Urea ABC transporter, permease protein UrtC	-20		Membrane Transport	Repetitive hypothetical protein near ESAT cluster, SA0282 homolog	-0.281493
Nitrogen Metabolism	Nitrogen regulatory protein P-II	-20		Membrane Transport	Phosphonate ABC transporter permease protein phnE1 (TC 3.A.1.9.1)	-0.250904
Nitrogen Metabolism	Cytochrome c-type protein NrfB precursor	-20		Membrane Transport	Candidate zinc-binding lipoprotein ZinT	-0.229411
Nitrogen Metabolism	Nitrate ABC transporter, ATP-binding protein	-20		Membrane Transport	Mn-dependent transcriptional regulator MntR	-0.152759
Nitrogen Metabolism	Nitrate reductase cytochrome c550-type subunit	-20		Membrane Transport	Na(+) H(+) antiporter subunit G (TC 2.A.63.1.3)	-0.072906
Nitrogen Metabolism	Nitrite transporter NirC	-20		Membrane Transport	Outer membrane lipoprotein omp16 precursor	-0.072906
Nitrogen Metabolism	Nitrite transporter from formate/nitrite family	-20		Membrane Transport	Duplicated ATPase component MtsB of energizing module of methionine-regulated ECF transporter	-0.0454253
Nitrogen Metabolism	Periplasmic nitrate reductase component NapD	-20		Membrane Transport	ATPase component CbiO of energizing module of cobalt ECF transporter	-0.0285119
Nitrogen Metabolism	Polyferredoxin NapH (periplasmic nitrate reductase)	-20		Membrane Transport	fructose response regulator of fruA and EII fructose/mannose	0.0116275
Nitrogen Metabolism	putative cytochrome P450 hydroxylase	-20		Membrane Transport	Duplicated ATPase component YkoD of energizing module of thiamin-regulated ECF transporter for HydroxyMethylPyrimidine	0.0148445
Nitrogen Metabolism	Nitrogenase FeMo-cofactor synthesis FeS core scaffold and assembly protein NifB	-20		Membrane Transport	Zinc ABC transporter, inner membrane permease protein ZnuB	0.0595443
Nitrogen Metabolism	NADH oxidoreductase hcr (EC 1.-.-.-)	-20		Membrane Transport	Putative secretion system component EssB/YukC	0.0714839
Nitrogen Metabolism	Aspartate--ammonia ligase (EC 6.3.1.1)	-5.52733		Membrane Transport	Substrate-specific component NiaX of predicted niacin ECF transporter	0.0839628
Nitrogen Metabolism	Anaerobic nitric oxide reductase flavorubredoxin	-4.59445		Membrane Transport	Nickel transport system permease protein nikB2 (TC 3.A.1.5.3)	0.097019
Nitrogen Metabolism	[Protein-PII] uridylyltransferase (EC 2.7.7.59)	-3.96283		Membrane Transport	Preprotein translocase subunit SecG (TC 3.A.5.1.1)	0.152514
Nitrogen Metabolism	Nitrogen regulation protein NR(I)	-3.45694		Membrane Transport	Transcriptional repressor AdcR for Zn(2+)-responsive expression	0.197948
Nitrogen Metabolism	Cytochrome c-type protein NapC	-3.45694		Membrane Transport	Zinc ABC transporter, ATP-binding protein ZnuC	0.258011
Nitrogen Metabolism	Functional role page for Anaerobic nitric oxide reductase transcription regulator NorR	-3.45694		Membrane Transport	Na+/H+ antiporter NhaA type	0.305606
Nitrogen Metabolism	Negative regulator of allantoin and glyoxylate utilization operons	-2.71998		Membrane Transport	ATPase component STY3233 of energizing module of queuosine-regulated ECF transporter	0.340722
Nitrogen Metabolism	Nitrate/nitrite sensor protein (EC 2.7.3.-)	-2.71998		Membrane Transport	periplasmic fructose-binding protein component of signal transduction system LevQ	0.418947
Nitrogen Metabolism	Respiratory nitrate reductase delta chain (EC 1.7.99.4)	-2.71998		Membrane Transport	Zinc ABC transporter, periplasmic-binding protein ZnuA	0.442794
Nitrogen Metabolism	Glutaminase (EC 3.5.1.2)	-2.71998		Membrane Transport	PTS system, fructose- and mannose-inducible IIC component (EC 2.7.1.69)	0.468988
Nitrogen Metabolism	Cytochrome c-type heme lyase subunit nrfE, nitrite reductase complex assembly	-2.45694		Membrane Transport	PTS system, fructose- and mannose-inducible putative EII component	0.512056
Nitrogen Metabolism	Hydroxylamine reductase (EC 1.7.-.-)	-2.45694		Membrane Transport	4-hydroxybenzoyl-CoA thioesterase family active site	0.533752
Nitrogen Metabolism	Glutamate synthase [NADPH] small chain (EC 1.4.1.13)	-2.30494		Membrane Transport	High-affinity branched-chain amino acid transport system permease protein LivH (TC 3.A.1.4.1)	0.535389
Nitrogen Metabolism	Respiratory nitrate reductase alpha chain (EC 1.7.99.4)	-2.18232		Membrane Transport	Phosphocarrier protein of PTS system	0.579171
Nitrogen Metabolism	Cytochrome c-type heme lyase subunit nrfF, nitrite reductase complex assembly	-2.13502		Membrane Transport	PTS system, fructose- and mannose-inducible IIA component (EC 2.7.1.69)	0.590059
Nitrogen Metabolism	Respiratory nitrate reductase gamma chain (EC 1.7.99.4)	-2.13502		Membrane Transport	Manganese ABC transporter, inner membrane permease protein SitD	0.606384
Nitrogen Metabolism	Allantoate amidohydrolase (EC 3.5.3.9)	-1.71998		Membrane Transport	Manganese ABC transporter, periplasmic-binding protein SitA	0.692892
Nitrogen Metabolism	Allantoinase (EC 3.5.2.5)	-1.71998		Membrane Transport	Additional periplasmic component NikK of nickel ECF transporter	0.753065
Nitrogen Metabolism	NrfC protein	-1.71998		Membrane Transport	MotA/TolQ/ExbB proton channel family protein	0.863385
Nitrogen Metabolism	Nitric oxide reductase FlRd-NAD(+) reductase (EC 1.18.1.-)	-1.71998		Membrane Transport	Manganese ABC transporter, inner membrane permease protein SitC	0.888205
Nitrogen Metabolism	Respiratory nitrate reductase beta chain (EC 1.7.99.4)	-1.55005		Membrane Transport	Phosphonate ABC transporter ATP-binding protein (TC 3.A.1.9.1)	0.927094
Nitrogen Metabolism	Glutamate synthase [NADPH] large chain (EC 1.4.1.13)	-1.37602		Membrane Transport	PTS system, fructose- and mannose-inducible IIB component (EC 2.7.1.69)	0.997483
Nitrogen Metabolism	Nitrate/nitrite response regulator protein	-1.35741		Membrane Transport	Biopolymer transport protein ExbD/TolR	1.17798
Nitrogen Metabolism	Urea ABC transporter, urea binding protein	-1.13502		Membrane Transport	Nickel ABC transporter, periplasmic nickel-binding protein nikA2 (TC 3.A.1.5.3)	1.30055
Nitrogen Metabolism	Cytochrome c-type heme lyase subunit nrfG, nitrite reductase complex assembly	-1.13502		Membrane Transport	Phosphonate ABC transporter phosphate-binding periplasmic component (TC 3.A.1.9.1)	1.39524
Nitrogen Metabolism	Nitrite reductase [NAD(P)H] small subunit (EC 1.7.1.4)	-0.550053		Membrane Transport	Substrate-specific component PdxU of predicted pyridoxine ECF transporter	1.51206
Nitrogen Metabolism	Periplasmic nitrate reductase precursor (EC 1.7.99.4)	-0.482939		Membrane Transport	Biopolymer transport ExbD protein	1.65711
Nitrogen Metabolism	Nitric-oxide reductase (EC 1.7.99.7), quinol-dependent	-0.357408		Membrane Transport	Phosphonate ABC transporter permease protein phnE (TC 3.A.1.9.1)	1.95389
Nitrogen Metabolism	Ferredoxin-type protein NapG (periplasmic nitrate reductase)	-0.135015		Membrane Transport	Na+/H+ antiporter NhaD type	2.83398
Nitrogen Metabolism	Nitric oxide-dependent regulator DnrN or NorA	0.00248828		Membrane Transport	Substrate-specific component BL0695 of predicted ECF transporter	4.17502
Nitrogen Metabolism	Allantoin permease	0.864985		Membrane Transport	Duplicated ATPase component BL0693 of energizing module of predicted ECF transporter	20
Nitrogen Metabolism	NrfD protein	0.864985		Membrane Transport	Transmembrane component BL0694 of energizing module of predicted ECF transporter	20
Nitrogen Metabolism	Nitrite reductase [NAD(P)H] large subunit (EC 1.7.1.4)	1.08738		Membrane Transport	Putative secretion system component EssA	20
Nitrogen Metabolism	Nitrate/nitrite transporter	2.09205		Membrane Transport	Zinc transporter, ZIP family	20
Nitrogen Metabolism	Assimilatory nitrate reductase large subunit (EC:1.7.99.4)	3.72297		Membrane Transport	Type IV pilus biogenesis protein PilN	20
Nitrogen Metabolism	Ammonium transporter	5.20483		Nitrogen Metabolism	Ureidoglycolate dehydrogenase (EC 1.1.1.154)	-20
Nitrogen Metabolism	Glutamine amidotransferase, class-II	20		Nitrogen Metabolism	Nitrogen regulatory protein P-II	-20
Nitrogen Metabolism	Cytochrome c551 NirM	20		Nitrogen Metabolism	Assimilatory nitrate reductase large subunit (EC:1.7.99.4)	-20
Nitrogen Metabolism	Cytochrome c55X precursor NirC	20		Nitrogen Metabolism	Cytochrome c-type heme lyase subunit nrfG, nitrite reductase complex assembly	-20
Nitrogen Metabolism	Nitrate ABC transporter, nitrate-binding protein	20		Nitrogen Metabolism	Ferredoxin-type protein NapF (periplasmic nitrate reductase)	-20
Nitrogen Metabolism	Nitrate ABC transporter, permease protein	20		Nitrogen Metabolism	Ferredoxin-type protein NapG (periplasmic nitrate reductase)	-20
Nucleotides	Dihydropyrimidinase (EC 3.5.2.2)	-20		Nitrogen Metabolism	Nitrate/nitrite sensor protein (EC 2.7.3.-)	-20
Nucleotides	Phosphoribosylformylglycinamidine synthase, synthetase subunit (EC 6.3.5.3)	-20		Nitrogen Metabolism	Nitrite transporter NirC	-20
Nucleotides	Dihydropyrimidine dehydrogenase [NADP+] (EC 1.3.1.2)	-20		Nitrogen Metabolism	Periplasmic nitrate reductase component NapD	-20
Nucleotides	Possible pyrimidine permease in reductive pathway	-20		Nitrogen Metabolism	NADH oxidoreductase hcr (EC 1.-.-.-)	-20
Nucleotides	Predicted amidohydrolase RutB in novel pyrimidine catabolism pathway	-20		Nitrogen Metabolism	Nitric oxide reductase FlRd-NAD(+) reductase (EC 1.18.1.-)	-20
Nucleotides	Transcriptional regulator RutR of pyrimidine catabolism (TetR family)	-20		Nitrogen Metabolism	NrfD protein	-4.39483
Nucleotides	Urocanate hydratase (EC 4.2.1.49)	-6.86294		Nitrogen Metabolism	Nitrogen regulation protein NR(I)	-4.2953
Nucleotides	Orotidine 5'-phosphate decarboxylase (EC 4.1.1.23)	-6.81058		Nitrogen Metabolism	Periplasmic nitrate reductase precursor (EC 1.7.99.4)	-4.18838
Nucleotides	Guanylate kinase (EC 2.7.4.8)	-6.78607		Nitrogen Metabolism	Allantoin permease	-3.48794
Nucleotides	Purine nucleoside phosphorylase (EC 2.4.2.1)	-5.25156		Nitrogen Metabolism	Polyferredoxin NapH (periplasmic nitrate reductase)	-3.2953
Nucleotides	Xanthine/uracil/thiamine/ascorbate permease family protein	-5.04191		Nitrogen Metabolism	Cytochrome c-type heme lyase subunit nrfE, nitrite reductase complex assembly	-3.18838
Nucleotides	Adenylosuccinate lyase (EC 4.3.2.2)	-5.00234		Nitrogen Metabolism	[Protein-PII] uridylyltransferase (EC 2.7.7.59)	-3.16602
Nucleotides	Phosphoribosylaminoimidazole-succinocarboxamide synthase (EC 6.3.2.6)	-4.96596		Nitrogen Metabolism	Allantoate amidohydrolase (EC 3.5.3.9)	-3.07291
Nucleotides	Xanthine permease	-4.82152		Nitrogen Metabolism	Nitrite reductase [NAD(P)H] small subunit (EC 1.7.1.4)	-2.48794
Nucleotides	Dihydroorotase (EC 3.5.2.3)	-4.64642		Nitrogen Metabolism	Nitric oxide synthase oxygenase (EC 1.-.-.-)	-2.16037
Nucleotides	Pyrimidine-nucleoside phosphorylase (EC 2.4.2.2)	-4.45694		Nitrogen Metabolism	Ammonium transporter	-2.12021
Nucleotides	Phosphoribosylaminoimidazole carboxylase catalytic subunit (EC 4.1.1.21)	-4.4278		Nitrogen Metabolism	Cytochrome c-type heme lyase subunit nrfF, nitrite reductase complex assembly	-2.07291
Nucleotides	Phosphoribosylglycinamide formyltransferase (EC 2.1.2.2)	-4.22812		Nitrogen Metabolism	Nitrate reductase cytochrome c550-type subunit	-2.07291
Nucleotides	Carbamoyl-phosphate synthase large chain (EC 6.3.5.5)	-4.00377		Nitrogen Metabolism	Nitrate/nitrite response regulator protein	-2.07291
Nucleotides	Uracil permease	-3.89506		Nitrogen Metabolism	NrfC protein	-2.07291
Nucleotides	Adenylate kinase (EC 2.7.4.3)	-3.83545		Nitrogen Metabolism	Functional role page for Anaerobic nitric oxide reductase transcription regulator NorR	-2.07291
Nucleotides	GMP synthase [glutamine-hydrolyzing] (EC 6.3.5.2)	-3.51689		Nitrogen Metabolism	Allantoinase (EC 3.5.2.5)	-1.90298
Nucleotides	PurR: transcription regulator associated with purine metabolism	-3.4018		Nitrogen Metabolism	Negative regulator of allantoin and glyoxylate utilization operons	-1.48794
Nucleotides	Phosphoribosylamine--glycine ligase (EC 6.3.4.13)	-3.30692		Nitrogen Metabolism	Anaerobic nitric oxide reductase flavorubredoxin	-1.39483
Nucleotides	Adenylosuccinate synthetase (EC 6.3.4.4)	-3.18865		Nitrogen Metabolism	Respiratory nitrate reductase delta chain (EC 1.7.99.4)	-1.22491
Nucleotides	Guanine deaminase (EC 3.5.4.3)	-2.71998		Nitrogen Metabolism	Respiratory nitrate reductase gamma chain (EC 1.7.99.4)	-1.05731
Nucleotides	Phosphoribosylaminoimidazole carboxylase ATPase subunit (EC 4.1.1.21)	-2.71998		Nitrogen Metabolism	Nitrite reductase [NAD(P)H] large subunit (EC 1.7.1.4)	-0.930462
Nucleotides	Ribonucleotide reductase of class Ia (aerobic), beta subunit (EC 1.17.4.1)	-2.71998		Nitrogen Metabolism	Hydroxylamine reductase (EC 1.7.-.-)	-0.77745
Nucleotides	Possible hydrolase or acyltransferase RutD in novel pyrimidine catabolism pathway	-2.71998		Nitrogen Metabolism	Respiratory nitrate reductase beta chain (EC 1.7.99.4)	-0.558333
Nucleotides	Predicted monooxygenase RutA in novel pyrimidine catabolism pathway	-2.71998		Nitrogen Metabolism	Glutamate synthase [NADPH] small chain (EC 1.4.1.13)	-0.512191
Nucleotides	Deoxyguanosinetriphosphate triphosphohydrolase (EC 3.1.5.1)	-2.5798		Nitrogen Metabolism	Cytochrome c-type protein NapC	-0.487944
Nucleotides	Ribonucleotide reductase of class III (anaerobic), large subunit (EC 1.17.4.2)	-2.53751		Nitrogen Metabolism	Nitric oxide-dependent regulator DnrN or NorA	-0.487944
Nucleotides	Ribonucleotide reductase transcriptional regulator NrdR	-2.46144		Nitrogen Metabolism	Urea ABC transporter, ATPase protein UrtE	-0.0025167
Nucleotides	5'-nucleotidase (EC 3.1.3.5)	-2.23562		Nitrogen Metabolism	Respiratory nitrate reductase alpha chain (EC 1.7.99.4)	0.00888806
Nucleotides	Ribonucleotide reduction protein NrdI	-2.13502		Nitrogen Metabolism	Nitric-oxide reductase (EC 1.7.99.7), quinol-dependent	0.0795315
Nucleotides	Phosphoribosylglycinamide formyltransferase 2 (EC 2.1.2.-)	-2.13502		Nitrogen Metabolism	Glutamate synthase [NADPH] large chain (EC 1.4.1.13)	0.537294
Nucleotides	Beta-ureidopropionase (EC 3.5.1.6)	-2.13502		Nitrogen Metabolism	Aspartate--ammonia ligase (EC 6.3.1.1)	0.546004
Nucleotides	Xanthosine permease	-2.13502		Nitrogen Metabolism	Nitrate/nitrite transporter	0.555384
Nucleotides	Uracil-xanthine permease	-1.94237		Nitrogen Metabolism	Nitrate ABC transporter, permease protein	0.833985
Nucleotides	Dihydroorotate dehydrogenase electron transfer subunit (EC 1.3.3.1)	-1.80151		Nitrogen Metabolism	Glutaminase (EC 3.5.1.2)	1.73445
Nucleotides	Ribonucleotide reductase of class III (anaerobic), activating protein (EC 1.97.1.4)	-1.76792		Nitrogen Metabolism	Hcp transcriptional regulator HcpR (Crp/Fnr family)	2.09702
Nucleotides	Adenine deaminase (EC 3.5.4.2)	-1.71998		Nitrogen Metabolism	Urea ABC transporter, urea binding protein	20
Nucleotides	Nucleoside permease NupC	-1.71998		Nitrogen Metabolism	Cytochrome c-type protein NrfB precursor	20
Nucleotides	GMP reductase (EC 1.7.1.7)	-1.52581		Nucleotides	N-methylhydantoinase A (EC 3.5.2.14)	-20
Nucleotides	Guanine-hypoxanthine permease	-1.42976		Nucleotides	N-methylhydantoinase B (EC 3.5.2.14)	-20
Nucleotides	GMP reductase	-1.3265		Nucleotides	Xanthine-guanine phosphoribosyltransferase (EC 2.4.2.22)	-20
Nucleotides	Ribonucleotide reductase of class Ia (aerobic), alpha subunit (EC 1.17.4.1)	-1.30494		Nucleotides	Thymidine phosphorylase (EC 2.4.2.4)	-20
Nucleotides	Phosphoribosylformylglycinamidine cyclo-ligase (EC 6.3.3.1)	-1.21971		Nucleotides	Purine nucleotide synthesis repressor	-3.94738
Nucleotides	Inosine-guanosine kinase (EC 2.7.1.73)	-1.13502		Nucleotides	Xanthosine permease	-2.94738
Nucleotides	Purine nucleotide synthesis repressor	-1.13502		Nucleotides	Predicted amidohydrolase RutB in novel pyrimidine catabolism pathway	-2.80987
Nucleotides	Xanthosine phosphorylase (EC 2.4.2.1)	-1.13502		Nucleotides	Aspartate carbamoyltransferase regulatory chain (PyrI)	-2.48794
Nucleotides	Pyrimidine operon regulatory protein PyrR	-0.916375		Nucleotides	Adenine deaminase (EC 3.5.4.2)	-2.48794
Nucleotides	Dihydroorotate dehydrogenase, catalytic subunit (EC 1.3.3.1)	-0.782016		Nucleotides	Xanthosine phosphorylase (EC 2.4.2.1)	-2.2953
Nucleotides	Polyphosphate kinase (EC 2.7.4.1)	-0.772445		Nucleotides	Phosphoribosylaminoimidazole carboxylase catalytic subunit (EC 4.1.1.21)	-2.21901
Nucleotides	Aspartate carbamoyltransferase regulatory chain (PyrI)	-0.550053		Nucleotides	Phosphoribosylglycinamide formyltransferase 2 (EC 2.1.2.-)	-2.07291
Nucleotides	Thymidine phosphorylase (EC 2.4.2.4)	-0.550053		Nucleotides	Inosine-guanosine kinase (EC 2.7.1.73)	-1.90298
Nucleotides	2',3'-cyclic-nucleotide 2'-phosphodiesterase (EC 3.1.4.16)	-0.407781		Nucleotides	Possible hydrolase or acyltransferase RutD in novel pyrimidine catabolism pathway	-1.48794
Nucleotides	Ribonucleotide reductase of class II (coenzyme B12-dependent) (EC 1.17.4.1)	-0.135015		Nucleotides	Guanine deaminase (EC 3.5.4.3)	-1.07291
Nucleotides	Amidophosphoribosyltransferase (EC 2.4.2.14)	-0.113284		Nucleotides	Guanylate kinase (EC 2.7.4.8)	-0.978579
Nucleotides	Cytosine/purine/uracil/thiamine/allantoin permease family protein	0.367485		Nucleotides	Phosphoribosylformylglycinamidine synthase, synthetase subunit (EC 6.3.5.3)	-0.922663
Nucleotides	N-methylhydantoinase A (EC 3.5.2.14)	0.864985		Nucleotides	Nucleoside permease NupC	-0.77745
Nucleotides	Hydantoin permease	1.03491		Nucleotides	Polyphosphate kinase (EC 2.7.4.1)	-0.707257
Nucleotides	Nucleoside diphosphate kinase (EC 2.7.4.6)	1.898		Nucleotides	GMP reductase (EC 1.7.1.7)	-0.611326
Nucleotides	Ribonucleotide reductase of class Ib (aerobic), beta subunit (EC 1.17.4.1)	3.2603		Nucleotides	GMP reductase	-0.526532
Nucleotides	YabJ, a purine regulatory protein and member of the highly conserved YjgF family	20		Nucleotides	Predicted monooxygenase RutA in novel pyrimidine catabolism pathway	-0.487944
Nucleotides	hydantoin racemase	20		Nucleotides	Transcriptional regulator RutR of pyrimidine catabolism (TetR family)	-0.487944
Nucleotides	Predicted flavin reductase RutF in novel pyrimidine catabolism pathway	20		Nucleotides	Phosphoribosylformylglycinamidine synthase, glutamine amidotransferase subunit (EC 6.3.5.3)	-0.423813
Phages	Major capsid protein	-20		Nucleotides	5'-nucleotidase (EC 3.1.3.5)	-0.398147
Phages	Phage minor capsid protein	-20		Nucleotides	Ribonucleotide reduction protein NrdI	-0.388408
Phages	Zona occludens toxin	-20		Nucleotides	Ribonucleotide reductase of class Ib (aerobic), beta subunit (EC 1.17.4.1)	-0.353294
Phages	Phage capsid and scaffold	-20		Nucleotides	Nucleoside diphosphate kinase (EC 2.7.4.6)	-0.28441
Phages	Hypothetical SAV0791 homolog in superantigen-encoding pathogenicity islands SaPI	-20		Nucleotides	Purine nucleoside phosphorylase (EC 2.4.2.1)	-0.189928
Phages	Putative primase, superantigen-encoding pathogenicity islands SaPI	-20		Nucleotides	Dihydroorotate dehydrogenase electron transfer subunit (EC 1.3.3.1)	-0.0443369
Phages	Terminase large subunit [Bacteriophage A118]	-8.3924		Nucleotides	2',3'-cyclic-nucleotide 2'-phosphodiesterase (EC 3.1.4.16)	-0.032264
Phages	virulence cluster protein B VclB	-5.42042		Nucleotides	Cytosine/purine/uracil/thiamine/allantoin permease family protein	-0.0161916
Phages	Single-stranded DNA-binding protein	-3.85904		Nucleotides	Deoxyguanosinetriphosphate triphosphohydrolase (EC 3.1.5.1)	0.00650668
Phages	Site-specific tyrosine recombinase	-3.71998		Nucleotides	Ribonucleotide reductase of class III (anaerobic), large subunit (EC 1.17.4.2)	0.010579
Phages	Phage major capsid protein	-2.98916		Nucleotides	Pyrimidine-nucleoside phosphorylase (EC 2.4.2.2)	0.0145568
Phages	Integrase, superantigen-encoding pathogenicity islands SaPI	-2.88709		Nucleotides	Adenylosuccinate synthetase (EC 6.3.4.4)	0.0739354
Phages	DNA topoisomerase III (EC 5.99.1.2)	-2.59445		Nucleotides	N-carbamoyl-L-amino acid hydrolase (EC 3.5.1.87)	0.0814221
Phages	Minor capsid protein	-2.55005		Nucleotides	Phosphoribosylglycinamide formyltransferase (EC 2.1.2.2)	0.111233
Phages	Phage head completion protein	-2.13502		Nucleotides	Ribonucleotide reductase transcriptional regulator NrdR	0.119318
Phages	Co-activator of prophage gene expression IbrA	-1.64959		Nucleotides	Dihydroorotate dehydrogenase, catalytic subunit (EC 1.3.3.1)	0.211159
Phages	Co-activator of prophage gene expression IbrB	-0.997512		Nucleotides	Xanthine/uracil/thiamine/ascorbate permease family protein	0.216318
Phages	DNA topoisomerase I (EC 5.99.1.2)	-0.467894		Nucleotides	Dihydropyrimidinase (EC 3.5.2.2)	0.249022
Phages	Phage capsid protein	20		Nucleotides	Orotidine 5'-phosphate decarboxylase (EC 4.1.1.23)	0.256218
Phages	Phage head-to-tail joining protein	20		Nucleotides	PurR: transcription regulator associated with purine metabolism	0.311979
Phages	Integron integrase IntI1	20		Nucleotides	Phosphoribosylformylglycinamidine synthase, PurS subunit (EC 6.3.5.3)	0.319411
Phages	Repressor (CI-like) [Bacteriophage A118]	20		Nucleotides	Phosphoribosylamine--glycine ligase (EC 6.3.4.13)	0.36168
Phages	Phage capsid scaffolding protein	20		Nucleotides	Phosphoribosylaminoimidazole-succinocarboxamide synthase (EC 6.3.2.6)	0.369736
Phages	Resolvase/integrase Bin	20		Nucleotides	Dihydroorotase (EC 3.5.2.3)	0.374857
Phosphorus Metabolism	PhnG protein	-20		Nucleotides	Phosphoribosylaminoimidazole carboxylase ATPase subunit (EC 4.1.1.21)	0.401874
Phosphorus Metabolism	PhnH protein	-20		Nucleotides	Uracil-xanthine permease	0.444562
Phosphorus Metabolism	PhnO protein	-20		Nucleotides	Deacetylases, including yeast histone deacetylase and acetoin utilization protein	0.512056
Phosphorus Metabolism	Transcriptional regulator PhnF	-20		Nucleotides	Carbamoyl-phosphate synthase large chain (EC 6.3.5.5)	0.545566
Phosphorus Metabolism	NAD(P) transhydrogenase alpha subunit (EC 1.6.1.2)	-20		Nucleotides	Phosphoribosylformylglycinamidine cyclo-ligase (EC 6.3.3.1)	0.571671
Phosphorus Metabolism	Sodium-dependent phosphate transporter	-6.99714		Nucleotides	Uracil permease	0.596308
Phosphorus Metabolism	Na/Pi cotransporter II-related protein	-5.33665		Nucleotides	Guanine-hypoxanthine permease	0.702999
Phosphorus Metabolism	NAD(P) transhydrogenase subunit beta (EC 1.6.1.2)	-4.83545		Nucleotides	Amidophosphoribosyltransferase (EC 2.4.2.14)	0.794054
Phosphorus Metabolism	Phosphate transport system regulatory protein PhoU	-4.77887		Nucleotides	Adenylate kinase (EC 2.7.4.3)	0.815248
Phosphorus Metabolism	Phosphate transport ATP-binding protein PstB (TC 3.A.1.7.1)	-3.83016		Nucleotides	Ribonucleotide reductase of class III (anaerobic), activating protein (EC 1.97.1.4)	0.823643
Phosphorus Metabolism	Alkylphosphonate utilization operon protein PhnA	-3.17249		Nucleotides	Beta-ureidopropionase (EC 3.5.1.6)	0.833985
Phosphorus Metabolism	ATP-binding protein PhnN	-3.13502		Nucleotides	Xanthine permease	1.08255
Phosphorus Metabolism	Phosphate ABC transporter, periplasmic phosphate-binding protein PstS (TC 3.A.1.7.1)	-3.02254		Nucleotides	Xanthine and CO dehydrogenases maturation factor, XdhC/CoxF family	1.08954
Phosphorus Metabolism	PhnI protein	-2.94237		Nucleotides	D-hydantoinase (EC 3.5.2.2)	1.09702
Phosphorus Metabolism	Metal-dependent hydrolase involved in phosphonate metabolism	-2.71998		Nucleotides	Ribonucleotide reductase of class Ia (aerobic), alpha subunit (EC 1.17.4.1)	1.15212
Phosphorus Metabolism	Alkaline phosphatase (EC 3.1.3.1)	-2.71998		Nucleotides	GMP synthase [glutamine-hydrolyzing] (EC 6.3.5.2)	1.3884
Phosphorus Metabolism	Soluble pyridine nucleotide transhydrogenase (EC 1.6.1.1)	-2.71998		Nucleotides	YabJ, a purine regulatory protein and member of the highly conserved YjgF family	1.88551
Phosphorus Metabolism	Phosphonates transport ATP-binding protein PhnK	-2.45694		Nucleotides	Adenylosuccinate lyase (EC 4.3.2.2)	2.39019
Phosphorus Metabolism	Exopolyphosphatase (EC 3.6.1.11)	-2.13502		Nucleotides	Urocanate hydratase (EC 4.2.1.49)	2.53924
Phosphorus Metabolism	Manganese-dependent inorganic pyrophosphatase (EC 3.6.1.1)	-2.06393		Nucleotides	Pyrimidine operon regulatory protein PyrR	3.31743
Phosphorus Metabolism	Low-affinity inorganic phosphate transporter	-1.45694		Nucleotides	Ribonucleotide reductase of class Ia (aerobic), beta subunit (EC 1.17.4.1)	4.0719
Phosphorus Metabolism	PhnJ protein	-1.13502		Nucleotides	hydrolase, haloacid dehalogenase-like family protein BCZK2594	20
Phosphorus Metabolism	Phosphonoacetaldehyde hydrolase (EC 3.11.1.1)	-0.135015		Nucleotides	Hydantoinase	20
Phosphorus Metabolism	Phosphonates transport ATP-binding protein PhnL	0.449947		Nucleotides	hydantoin racemase	20
Phosphorus Metabolism	PhnB protein	0.790984		Nucleotides	Ribonucleotide reductase of class II (coenzyme B12-dependent) (EC 1.17.4.1)	20
Phosphorus Metabolism	Predicted ATPase related to phosphate starvation-inducible protein PhoH	0.864985		Nucleotides	Pyrophosphate-energized proton pump (EC 3.6.1.1)	0.822844
Phosphorus Metabolism	Probable low-affinity inorganic phosphate transporter	3.2573		Phages	DNA topoisomerase I (EC 5.99.1.2)	-1.26026
Phosphorus Metabolism	Alkaline phosphatase like protein	20		Phages	DNA topoisomerase III (EC 5.99.1.2)	-0.947375
Phosphorus Metabolism	Alkaline phosphatase synthesis transcriptional regulatory protein PhoP	20		Phages	Single-stranded DNA-binding protein	-0.704077
Phosphorus Metabolism	Phosphate transport regulator (distant homolog of PhoU)	20		Phages	Minor capsid protein	-20
Phosphorus Metabolism	2-aminoethylphosphonate:pyruvate aminotransferase (EC 2.6.1.37)	20		Phages	Phage capsid protein	-20
Phosphorus Metabolism	2-aminoethylphosphonate uptake and metabolism regulator	20		Phages	Phage head-to-tail joining protein	-1.48794
Potassium metabolism	ElaA protein	-20		Phages	Major capsid protein	-1.2953
Potassium metabolism	Potassium uptake protein, integral membrane component, KtrB	-5.59445		Phages	Site-specific tyrosine recombinase	-0.947375
Potassium metabolism	Trk system potassium uptake protein TrkA	-4.31492		Phages	Zona occludens toxin	-20
Potassium metabolism	Glutathione-regulated potassium-efflux system ATP-binding protein	-3.75951		Phages	Phage capsid scaffolding protein	-20
Potassium metabolism	Glutathione-regulated potassium-efflux system ancillary protein KefG	-2.13502		Phages	Phage head completion protein	-20
Potassium metabolism	Potassium voltage-gated channel subfamily KQT	-2.10464		Phages	Degenerate integrase, superantigen-encoding pathogenicity islands SaPI	-20
Potassium metabolism	Potassium uptake protein TrkH	-1.22987		Phages	Hypothetical SAV0808 homolog, near pathogenicity islands SaPI att-site	-20
Potassium metabolism	Hydrolase, alpha/beta fold family functionally coupled to Phosphoribulokinase	-1.13502		Phages	phi 11 orf41 homolog [SA bacteriophages 11, Mu50B]	-20
Potassium metabolism	Potassium efflux system f786	-1.13502		Phages	Tape measure protein [SA bacteriophages 11, Mu50B]	-4.07291
Potassium metabolism	Osmosensitive K+ channel histidine kinase KdpD (EC 2.7.3.-)	-0.954443		Phages	Co-activator of prophage gene expression IbrA	-2.9209
Potassium metabolism	Trk system potassium uptake protein TrkG	-0.546495		Phages	Resolvase/integrase Bin	-2.69263
Potassium metabolism	Potassium-transporting ATPase B chain (EC 3.6.3.12) (TC 3.A.3.7.1)	-0.00948437		Phages	Hypothetical SAV0790 homolog in superantigen-encoding pathogenicity islands SaPI	-2.07291
Potassium metabolism	Glutathione-regulated potassium-efflux system ancillary protein KefF	0.449947		Phages	Co-activator of prophage gene expression IbrB	-1.80987
Potassium metabolism	Potassium-transporting ATPase C chain (EC 3.6.3.12) (TC 3.A.3.7.1)	0.449947		Phages	Hypothetical protein, phi-ETA orf16 homolog [SA bacteriophages 11, Mu50B]	-1.48794
Potassium metabolism	Glutathione-regulated potassium-efflux system protein KefC	0.517061		Phages	phi 11 orf37 homolog [SA bacteriophages 11, Mu50B]	-1.48794
Potassium metabolism	Voltage-gated potassium channel	1.44995		Phages	phi 11 orf40 homolog [SA bacteriophages 11, Mu50B]	-1.48794
Potassium metabolism	Potassium-transporting ATPase A chain (EC 3.6.3.12) (TC 3.A.3.7.1)	1.70149		Phages	Hypothetical protein, SAV0877 homolog [SA bacteriophages 11, Mu50B]	-1.07291
Potassium metabolism	Kup system potassium uptake protein	3.94536		Phages	ATP-binding protein p271	-1.07291
Potassium metabolism	Glutathione-regulated potassium-efflux system protein KefB	7.21868		Phages	Hypothetical protein, PV83 orf19 homolog [SA bacteriophages 11, Mu50B]	-0.809872
Potassium metabolism	putative Glutathione-regulated potassium-efflux system protein KefB	20		Phages	Antirepressor [Bacteriophage A118]	-0.750978
Potassium metabolism	POTASSIUM/PROTON ANTIPORTER ROSB	20		Phages	Terminase large subunit [Bacteriophage A118]	-0.725635
Potassium metabolism	TrkA-N:Sodium/hydrogen exchanger	20		Phages	Phage major capsid protein	-0.6108
Protein Metabolism	Alpha-1,3-N-acetylgalactosamine transferase PglA (EC 2.4.1.-)	-20		Phages	Phage terminase, small subunit [SA bacteriophages 11, Mu50B]	-0.487944
Protein Metabolism	Lipid carrier : UDP-N-acetylgalactosaminyltransferase (EC 2.4.1.-)	-20		Phages	Hypothetical protein, PVL orf50 homolog [SA bacteriophages 11, Mu50B]	-0.487944
Protein Metabolism	Periplasmic thiol:disulfide interchange protein DsbA	-20		Phages	Hypothetical protein, SAB1734c homolog [SA bacteriophages 11, Mu50B]	-0.487944
Protein Metabolism	ATP-dependent protease HslV (EC 3.4.25.-)	-20		Phages	phi 11 orf36 homolog [SA bacteriophages 11, Mu50B]	-0.487944
Protein Metabolism	Leucyl/phenylalanyl-tRNA--protein transferase (EC 2.3.2.6)	-20		Phages	Integrase, superantigen-encoding pathogenicity islands SaPI	-0.388408
Protein Metabolism	ABC-type protease exporter, ATP-binding component PrtD/AprD	-20		Phages	Deoxyuridine 5'-triphosphate nucleotidohydrolase (EC 3.6.1.23) [SA bacteriophages 11, Mu50B]	-0.265551
Protein Metabolism	Stationary-phase-induced ribosome-associated protein	-20		Phages	Tail fiber protein [SA bacteriophages 11, Mu50B]	0.097019
Protein Metabolism	Similar to ribosomal large subunit pseudouridine synthase A	-20		Phages	phi 11 orf43 homolog [SA bacteriophages 11, Mu50B]	0.097019
Protein Metabolism	Similar to ribosomal large subunit pseudouridine synthase D, CAC1266-type	-20		Phages	Lactobacillus delbrueckii phage mv4 main capsid protein Gp34 homolog lin2390	0.249022
Protein Metabolism	Tetracycline resistance protein TetM	-20		Phages	Putative terminase, superantigen-encoding pathogenicity islands SaPI	0.681981
Protein Metabolism	SSU ribosomal protein S2p (SAe)	-7.63964		Phages	Phage capsid and scaffold	1.2125
Protein Metabolism	LSU ribosomal protein L31p	-6.77887		Phages	virulence cluster protein B VclB	1.28966
Protein Metabolism	SSU ribosomal protein S5p (S2e)	-6.30494		Phages	Protein gp49, replication initiation [Bacteriophage A118]	1.51206
Protein Metabolism	LSU ribosomal protein L20p	-6.27797		Phages	Hypothetical SAV0791 homolog in superantigen-encoding pathogenicity islands SaPI	1.51206
Protein Metabolism	LSU ribosomal protein L36p	-6.08921		Phages	Integron integrase IntI1	2.59952
Protein Metabolism	SSU ribosomal protein S18p	-6.08921		Phages	Terminase small subunit [Bacteriophage A118]	20
Protein Metabolism	LSU ribosomal protein L29p (L35e)	-6.08921		Phages	Hypothetical SAR0365 homolog in superantigen-encoding pathogenicity islands SaPI	20
Protein Metabolism	Aminopeptidase C (EC 3.4.22.40)	-6.07219		Phages	Hypothetical SAR0371 homolog in superantigen-encoding pathogenicity islands SaPI	20
Protein Metabolism	LSU ribosomal protein L34p	-5.65858		Phages	Hypothetical SAR0385 homolog in superantigen-encoding pathogenicity islands SaPI	20
Protein Metabolism	SSU ribosomal protein S16p	-5.53874		Phages	Hypothetical SAV0801 homolog in superantigen-encoding pathogenicity islands SaPI	20
Protein Metabolism	Ribosomal subunit interface protein	-5.35506		Phages	Putative primase, superantigen-encoding pathogenicity islands SaPI	20
Protein Metabolism	Translation initiation factor 2	-5.33796		Phosphorus Metabolism	Metal-dependent hydrolase involved in phosphonate metabolism	-20
Protein Metabolism	SSU ribosomal protein S17p (S11e)	-5.33141		Phosphorus Metabolism	PhnI protein	-20
Protein Metabolism	Proline iminopeptidase (EC 3.4.11.5)	-5.13502		Phosphorus Metabolism	PhnO protein	-20
Protein Metabolism	Oligopeptidase A (EC 3.4.24.70)	-5.04191		Phosphorus Metabolism	Phosphonates transport ATP-binding protein PhnL	-20
Protein Metabolism	LSU ribosomal protein L19p	-4.89878		Phosphorus Metabolism	Alkaline phosphatase synthesis transcriptional regulatory protein PhoP	-20
Protein Metabolism	LSU ribosomal protein L18p (L5e)	-4.83545		Phosphorus Metabolism	Soluble pyridine nucleotide transhydrogenase (EC 1.6.1.1)	-4.18838
Protein Metabolism	LSU ribosomal protein L24p (L26e)	-4.81309		Phosphorus Metabolism	NAD(P) transhydrogenase subunit beta (EC 1.6.1.2)	-3.48794
Protein Metabolism	Deblocking aminopeptidase (EC 3.4.11.-)	-4.75393		Phosphorus Metabolism	Alkaline phosphatase (EC 3.1.3.1)	-3.48293
Protein Metabolism	Cytochrome c-type biogenesis protein CcmG/DsbE, thiol:disulfide oxidoreductase	-4.74973		Phosphorus Metabolism	Phosphonates transport ATP-binding protein PhnK	-3.07291
Protein Metabolism	Signal recognition particle, subunit Ffh SRP54 (TC 3.A.5.1.1)	-4.73493		Phosphorus Metabolism	Transcriptional regulator PhnF	-3.07291
Protein Metabolism	LSU ribosomal protein L6p (L9e)	-4.62687		Phosphorus Metabolism	Alkaline phosphatase like protein	-2.85051
Protein Metabolism	Asp-X dipeptidase	-4.59445		Phosphorus Metabolism	PhnH protein	-2.80987
Protein Metabolism	SSU ribosomal protein S6p	-4.59445		Phosphorus Metabolism	Low-affinity inorganic phosphate transporter	-2.55833
Protein Metabolism	LSU ribosomal protein L11p (L12e)	-4.56386		Phosphorus Metabolism	PhnG protein	-2.07291
Protein Metabolism	Peptide chain release factor 2	-4.55185		Phosphorus Metabolism	PhnB protein	-1.80987
Protein Metabolism	ATP-dependent Clp protease ATP-binding subunit ClpX	-4.51516		Phosphorus Metabolism	PhnJ protein	-1.48794
Protein Metabolism	LSU ribosomal protein L5p (L11e)	-4.50425		Phosphorus Metabolism	NAD(P) transhydrogenase alpha subunit (EC 1.6.1.2)	-1.48794
Protein Metabolism	LSU ribosomal protein L1p (L10Ae)	-4.49759		Phosphorus Metabolism	ATP-binding protein PhnN	-1.48794
Protein Metabolism	LSU ribosomal protein L14p (L23e)	-4.48079		Phosphorus Metabolism	Predicted ATPase related to phosphate starvation-inducible protein PhoH	-1.48794
Protein Metabolism	SSU ribosomal protein S11p (S14e)	-4.45694		Phosphorus Metabolism	Phosphate transport ATP-binding protein PstB (TC 3.A.1.7.1)	-1.0924
Protein Metabolism	SSU ribosomal protein S13p (S18e)	-4.42452		Phosphorus Metabolism	Exopolyphosphatase (EC 3.6.1.11)	-0.535249
Protein Metabolism	LSU ribosomal protein L30p (L7e)	-4.42042		Phosphorus Metabolism	Phosphate ABC transporter, periplasmic phosphate-binding protein PstS (TC 3.A.1.7.1)	-0.426543
Protein Metabolism	SSU ribosomal protein S15p (S13e)	-4.35535		Phosphorus Metabolism	Probable low-affinity inorganic phosphate transporter	0.100685
Protein Metabolism	SSU ribosomal protein S4p (S9e)	-4.34147		Phosphorus Metabolism	Serine-pyruvate aminotransferase/archaeal aspartate aminotransferase	0.48103
Protein Metabolism	Translation elongation factor LepA	-4.17941		Phosphorus Metabolism	Phosphate transport system regulatory protein PhoU	0.607214
Protein Metabolism	Thiol:disulfide interchange protein DsbC	-4.13502		Phosphorus Metabolism	Sodium-dependent phosphate transporter	0.813391
Protein Metabolism	LSU ribosomal protein L16p (L10e)	-4.13502		Phosphorus Metabolism	Manganese-dependent inorganic pyrophosphatase (EC 3.6.1.1)	1.65359
Protein Metabolism	SSU ribosomal protein S3p (S3e)	-4.13502		Phosphorus Metabolism	Na/Pi cotransporter II-related protein	2.53924
Protein Metabolism	Ribosome-binding factor A	-4.11484		Phosphorus Metabolism	Alkylphosphonate utilization operon protein PhnA	2.56268
Protein Metabolism	50S ribosomal subunit maturation GTPase RbgA (B. subtilis YlqF)	-4.01954		Potassium metabolism	Glutathione-regulated potassium-efflux system ancillary protein KefG	-20
Protein Metabolism	LSU ribosomal protein L33p	-3.87918		Potassium metabolism	Osmosensitive K+ channel histidine kinase KdpD (EC 2.7.3.-)	-3.22491
Protein Metabolism	SSU ribosomal protein S8p (S15Ae)	-3.81309		Potassium metabolism	Glutathione-regulated potassium-efflux system protein KefB	-3.18838
Protein Metabolism	SSU ribosomal protein S14p (S29e)	-3.74645		Potassium metabolism	Potassium-transporting ATPase A chain (EC 3.6.3.12) (TC 3.A.3.7.1)	-2.80987
Protein Metabolism	GTP-binding protein EngB	-3.64403		Potassium metabolism	Kup system potassium uptake protein	-2.68958
Protein Metabolism	SSU ribosomal protein S9p (S16e)	-3.53555		Potassium metabolism	Glutathione-regulated potassium-efflux system ancillary protein KefF	-2.48794
Protein Metabolism	Cell division transporter, ATP-binding protein FtsE (TC 3.A.5.1.1)	-3.51088		Potassium metabolism	Glutathione-regulated potassium-efflux system protein KefC	-2.41394
Protein Metabolism	16S rRNA processing protein RimM	-3.47564		Potassium metabolism	Voltage-gated potassium channel	-2.36241
Protein Metabolism	GTP-binding protein EngA	-3.46585		Potassium metabolism	Hydrolase, alpha/beta fold family functionally coupled to Phosphoribulokinase	-2.2953
Protein Metabolism	GTP-binding protein TypA/BipA	-3.13934		Potassium metabolism	Glutathione-regulated potassium-efflux system ATP-binding protein	-1.85051
Protein Metabolism	L-seryl-tRNA(Sec) selenium transferase (EC 2.9.1.1)	-3.13502		Potassium metabolism	Putative cytoplasmic protein ,probably associated with Glutathione-regulated potassium-efflux	-1.48794
Protein Metabolism	Glutamyl-tRNA synthetase (EC 6.1.1.17)	-3.13502		Potassium metabolism	Potassium-transporting ATPase C chain (EC 3.6.3.12) (TC 3.A.3.7.1)	-1.22491
Protein Metabolism	SSU ribosomal protein S20p	-2.90307		Potassium metabolism	Potassium-transporting ATPase B chain (EC 3.6.3.12) (TC 3.A.3.7.1)	-0.728952
Protein Metabolism	SSU ribosomal protein S19p (S15e)	-2.77245		Potassium metabolism	Trk system potassium uptake protein TrkA	-0.69615
Protein Metabolism	GTP-binding and nucleic acid-binding protein YchF	-2.73867		Potassium metabolism	Potassium voltage-gated channel subfamily KQT	-0.157795
Protein Metabolism	ATP-dependent hsl protease ATP-binding subunit HslU	-2.71998		Potassium metabolism	Potassium uptake protein TrkH	-0.113778
Protein Metabolism	LSU ribosomal protein L13p (L13Ae)	-2.64747		Potassium metabolism	Trk system potassium uptake protein TrkG	0.506132
Protein Metabolism	Chaperone protein HtpG	-2.55005		Potassium metabolism	Potassium uptake protein, integral membrane component, KtrB	0.529266
Protein Metabolism	LSU ribosomal protein L21p	-2.50425		Protein Metabolism	Phospholipid-lipopolysaccharide ABC transporter	-20
Protein Metabolism	Translation elongation factor G	-2.50275		Protein Metabolism	Peptidyl-prolyl cis-trans isomerase ppiA precursor (EC 5.2.1.8)	-20
Protein Metabolism	LSU ribosomal protein L10p (P0)	-2.37602		Protein Metabolism	Peptidyl-prolyl cis-trans isomerase ppiC (EC 5.2.1.8)	-20
Protein Metabolism	SSU ribosomal protein S7p (S5e)	-2.30103		Protein Metabolism	Periplasmic thiol:disulfide oxidoreductase DsbB, required for DsbA reoxidation	-20
Protein Metabolism	Translation elongation factor Tu	-2.21701		Protein Metabolism	Thiol:disulfide interchange protein DsbC	-20
Protein Metabolism	Chaperone-modulator protein CbpM	-2.13502		Protein Metabolism	Thiol:disulfide interchange protein DsbG precursor	-20
Protein Metabolism	selenocysteine-containing	-2.00948		Protein Metabolism	Chaperone-modulator protein CbpM	-20
Protein Metabolism	LSU ribosomal protein L15p (L27Ae)	-2.00948		Protein Metabolism	ATPase, AFG1 family	-20
Protein Metabolism	Aminopeptidase YpdF (MP-, MA-, MS-, AP-, NP- specific)	-2.00175		Protein Metabolism	Ribosome hibernation protein YfiA	-20
Protein Metabolism	Translation elongation factor P	-1.98746		Protein Metabolism	Ribosomal protein S6 glutaminyl transferase	-20
Protein Metabolism	Survival protein SurA precursor (Peptidyl-prolyl cis-trans isomerase SurA) (EC 5.2.1.8)	-1.87198		Protein Metabolism	4-amino-6-deoxy-N-Acetyl-D-hexosaminyl-(Lipid carrier) acetyltrasferase	-3.48794
Protein Metabolism	Heat shock protein 60 family co-chaperone GroES	-1.84223		Protein Metabolism	selenocysteine-containing	-3.45142
Protein Metabolism	LSU ribosomal protein L23p (L23Ae)	-1.79398		Protein Metabolism	Survival protein SurA precursor (Peptidyl-prolyl cis-trans isomerase SurA) (EC 5.2.1.8)	-3.2953
Protein Metabolism	LSU ribosomal protein L27p	-1.79323		Protein Metabolism	Periplasmic thiol:disulfide interchange protein DsbA	-3.2953
Protein Metabolism	FKBP-type peptidyl-prolyl cis-trans isomerase FkpA precursor (EC 5.2.1.8)	-1.71998		Protein Metabolism	Asp-X dipeptidase	-3.2953
Protein Metabolism	Ribosomal-protein-L7p-serine acetyltransferase	-1.71998		Protein Metabolism	FKBP-type peptidyl-prolyl cis-trans isomerase FkpA precursor (EC 5.2.1.8)	-3.07291
Protein Metabolism	Spermidine N1-acetyltransferase (EC 2.3.1.57)	-1.71998		Protein Metabolism	Nucleotide excision repair protein, with UvrB/UvrC motif	-2.97337
Protein Metabolism	Selenocysteine-specific translation elongation factor	-1.71998		Protein Metabolism	FKBP-type peptidyl-prolyl cis-trans isomerase fklB (EC 5.2.1.8)	-2.80987
Protein Metabolism	Putative parvulin type peptidyl-prolyl isomerase, similarity with PrsA foldase	-1.70643		Protein Metabolism	Peptidyl-prolyl cis-trans isomerase ppiD (EC 5.2.1.8)	-2.71034
Protein Metabolism	Cell division protein FtsX	-1.67716		Protein Metabolism	Glutaminyl-tRNA synthetase (EC 6.1.1.18)	-2.65787
Protein Metabolism	SSU ribosomal protein S12p (S23e)	-1.67267		Protein Metabolism	Glutamyl-tRNA synthetase (EC 6.1.1.17)	-2.65787
Protein Metabolism	LSU ribosomal protein L4p (L1e)	-1.65114		Protein Metabolism	Nondeblocking aminopeptidase YpdE (X-X-[^PR]- specific)	-2.48794
Protein Metabolism	LSU ribosomal protein L22p (L17e)	-1.38655		Protein Metabolism	ATP-dependent Clp protease adaptor protein ClpS	-2.48794
Protein Metabolism	DnaJ-class molecular chaperone CbpA	-1.35741		Protein Metabolism	ATP-dependent protease La (EC 3.4.21.53) Type II	-2.39483
Protein Metabolism	SSU ribosomal protein S10p (S20e)	-1.3548		Protein Metabolism	LSU ribosomal protein L6p (L9e)	-2.27534
Protein Metabolism	Periplasmic thiol:disulfide oxidoreductase DsbB, required for DsbA reoxidation	-1.13502		Protein Metabolism	Cytochrome c-type biogenesis protein DsbD, protein-disulfide reductase (EC 1.8.1.8)	-2.22491
Protein Metabolism	Thiol:disulfide interchange protein DsbG precursor	-1.13502		Protein Metabolism	Selenocysteine-specific translation elongation factor	-2.16602
Protein Metabolism	ATP-dependent Clp protease adaptor protein ClpS	-1.13502		Protein Metabolism	Lipid carrier : UDP-N-acetylgalactosaminyltransferase (EC 2.4.1.-)	-2.07291
Protein Metabolism	Ribosome hibernation protein YfiA	-1.13502		Protein Metabolism	Firmicutes ribosomal L7Ae family protein	-2.07291
Protein Metabolism	Ribosomal protein S6 glutaminyl transferase	-1.13502		Protein Metabolism	Selenophosphate-dependent tRNA 2-selenouridine synthase	-2.07291
Protein Metabolism	ATP-dependent Clp protease ATP-binding subunit ClpA	-1.00784		Protein Metabolism	SSU ribosomal protein S3p (S3e)	-2.05949
Protein Metabolism	LSU ribosomal protein L9p	-0.978109		Protein Metabolism	Oligopeptidase A (EC 3.4.24.70)	-1.80987
Protein Metabolism	Seryl-tRNA synthetase (EC 6.1.1.11)	-0.963249		Protein Metabolism	DnaJ-class molecular chaperone CbpA	-1.71034
Protein Metabolism	LSU ribosomal protein L3p (L3e)	-0.886336		Protein Metabolism	programmed frameshift-containing	-1.48794
Protein Metabolism	ATP-dependent protease La (EC 3.4.21.53) Type II	-0.649588		Protein Metabolism	LSU ribosomal protein L25p	-1.33594
Protein Metabolism	ClpB protein	-0.5798		Protein Metabolism	Ribosomal-protein-L7p-serine acetyltransferase	-1.2953
Protein Metabolism	Nondeblocking aminopeptidase YpdE (X-X-[^PR]- specific)	-0.550053		Protein Metabolism	Leucyl/phenylalanyl-tRNA--protein transferase (EC 2.3.2.6)	-1.26555
Protein Metabolism	Selenophosphate-dependent tRNA 2-selenouridine synthase	-0.550053		Protein Metabolism	ATP-dependent Clp protease ATP-binding subunit ClpX	-1.22733
Protein Metabolism	Ribonuclease M5 (EC 3.1.26.8)	-0.412828		Protein Metabolism	SSU ribosomal protein S8p (S15Ae)	-1.0823
Protein Metabolism	Cytochrome c-type biogenesis protein DsbD, protein-disulfide reductase (EC 1.8.1.8)	-0.39805		Protein Metabolism	L-seryl-tRNA(Sec) selenium transferase (EC 2.9.1.1)	-1.07291
Protein Metabolism	LSU ribosomal protein L2p (L8e)	-0.190157		Protein Metabolism	ATP-dependent protease HslV (EC 3.4.25.-)	-0.957429
Protein Metabolism	Pyrrolidone-carboxylate peptidase (EC 3.4.19.3)	-0.135015		Protein Metabolism	SSU ribosomal protein S13p (S18e)	-0.936217
Protein Metabolism	Foldase protein PrsA precursor (EC 5.2.1.8)	0.338916		Protein Metabolism	Tetracycline resistance protein TetM	-0.924043
Protein Metabolism	Lipoprotein signal peptidase (EC 3.4.23.36)	0.513512		Protein Metabolism	ATP-dependent hsl protease ATP-binding subunit HslU	-0.674357
Protein Metabolism	Peptidyl-prolyl cis-trans isomerase ppiA precursor (EC 5.2.1.8)	0.864985		Protein Metabolism	LSU ribosomal protein L22p (L17e)	-0.645485
Protein Metabolism	LSU ribosomal protein L25p	0.864985		Protein Metabolism	Seryl-tRNA synthetase (EC 6.1.1.11)	-0.569211
Protein Metabolism	ATP-dependent protease La (EC 3.4.21.53) Type I	1.00547		Protein Metabolism	ClpXP protease specificity-enhancing factor	-0.487944
Protein Metabolism	Lon-like protease with PDZ domain	1.42361		Protein Metabolism	FIG138315: Putative alpha helix protein	-0.487944
Protein Metabolism	Glutaminyl-tRNA synthetase (EC 6.1.1.18)	1.47642		Protein Metabolism	LSU ribosomal protein L27p	-0.405481
Protein Metabolism	LSU ribosomal protein L35p	1.50124		Protein Metabolism	ATP-dependent Clp protease ATP-binding subunit ClpA	-0.353119
Protein Metabolism	Peptidyl-prolyl cis-trans isomerase ppiD (EC 5.2.1.8)	1.99427		Protein Metabolism	Lon-like protease with PDZ domain	-0.344749
Protein Metabolism	ATPase, AFG1 family	2.11291		Protein Metabolism	Putative parvulin type peptidyl-prolyl isomerase, similarity with PrsA foldase	-0.246935
Protein Metabolism	FKBP-type peptidyl-prolyl cis-trans isomerase fklB (EC 5.2.1.8)	2.28002		Protein Metabolism	Selenide,water dikinase (EC 2.7.9.3)	-0.224909
Protein Metabolism	LSU ribosomal protein L17p	5.43737		Protein Metabolism	Proline iminopeptidase (EC 3.4.11.5)	-0.209959
Protein Metabolism	intein-containing	20		Protein Metabolism	Ribosomal subunit interface protein	-0.183686
Protein Metabolism	Phospholipid-lipopolysaccharide ABC transporter	20		Protein Metabolism	LSU ribosomal protein L13p (L13Ae)	-0.083248
Protein Metabolism	FKBP-type peptidyl-prolyl cis-trans isomerase SlyD (EC 5.2.1.8)	20		Protein Metabolism	Aminopeptidase C (EC 3.4.22.40)	-0.0535407
Protein Metabolism	Peptidyl-prolyl cis-trans isomerase ppiC (EC 5.2.1.8)	20		Protein Metabolism	Translation initiation factor 2	0.0421019
Protein Metabolism	programmed frameshift-containing	20		Protein Metabolism	LSU ribosomal protein L33p	0.0439076
Protein Metabolism	Arginine-tRNA-protein transferase (EC 2.3.2.8)	20		Protein Metabolism	Heat shock protein 60 family co-chaperone GroES	0.097019
Protein Metabolism	ClpXP protease specificity-enhancing factor	20		Protein Metabolism	Spermidine N1-acetyltransferase (EC 2.3.1.57)	0.097019
Protein Metabolism	Selenide,water dikinase (EC 2.7.9.3)	20		Protein Metabolism	LSU ribosomal protein L16p (L10e)	0.10816
Protein Metabolism	Probable GTPase related to EngC	20		Protein Metabolism	LSU ribosomal protein L9p	0.118142
Respiration	Cytochrome c oxidase polypeptide III (EC 1.9.3.1)	-20		Protein Metabolism	LSU ribosomal protein L19p	0.119739
Respiration	Anaerobic dehydrogenases, typically selenocysteine-containing	-20		Protein Metabolism	Translation elongation factor Tu	0.128352
Respiration	Heme O synthase, protoheme IX farnesyltransferase (EC 2.5.1.-) COX10-CtaB	-20		Protein Metabolism	LSU ribosomal protein L29p (L35e)	0.142823
Respiration	Carbon monoxide dehydrogenase large chain (EC 1.2.99.2)	-20		Protein Metabolism	LSU ribosomal protein L34p	0.149486
Respiration	Energy-conserving hydrogenase (ferredoxin), subunit E	-20		Protein Metabolism	Ribosome-binding factor A	0.196555
Respiration	Formate dehydrogenase O gamma subunit (EC 1.2.1.2)	-20		Protein Metabolism	SSU ribosomal protein S15p (S13e)	0.208664
Respiration	Formate hydrogenlyase subunit 2	-20		Protein Metabolism	SSU ribosomal protein S10p (S20e)	0.212496
Respiration	Formate hydrogenlyase subunit 6	-20		Protein Metabolism	GTP-binding protein EngB	0.213715
Respiration	[Ni/Fe] hydrogenase, group 1, large subunit	-20		Protein Metabolism	LSU ribosomal protein L10p (P0)	0.234522
Respiration	Electron transport complex protein RnfE	-20		Protein Metabolism	Cytochrome c-type biogenesis protein CcmG/DsbE, thiol:disulfide oxidoreductase	0.261248
Respiration	Biotin carboxyl carrier protein of oxaloacetate decarboxylase	-20		Protein Metabolism	ATP-dependent protease La (EC 3.4.21.53) Type I	0.268131
Respiration	Oxaloacetate decarboxylase alpha chain (EC 4.1.1.3)	-20		Protein Metabolism	SSU ribosomal protein S12p (S23e)	0.277591
Respiration	Oxaloacetate decarboxylase beta chain (EC 4.1.1.3)	-20		Protein Metabolism	Similar to ribosomal large subunit pseudouridine synthase D, CAC1266-type	0.289664
Respiration	[NiFe] hydrogenase nickel incorporation protein HypA	-20		Protein Metabolism	Aminopeptidase YpdF (MP-, MA-, MS-, AP-, NP- specific)	0.307698
Respiration	Fumarate reductase subunit C	-20		Protein Metabolism	LSU ribosomal protein L36p	0.319411
Respiration	Fumarate reductase subunit D	-20		Protein Metabolism	Translation elongation factor G	0.342969
Respiration	Nitrous oxide reductase maturation protein NosF (ATPase)	-20		Protein Metabolism	Translation elongation factor LepA	0.344876
Respiration	Succinate dehydrogenase cytochrome b558 subunit	-20		Protein Metabolism	50S ribosomal subunit maturation GTPase RbgA (B. subtilis YlqF)	0.380552
Respiration	Fumarate reductase flavoprotein subunit (EC 1.3.99.1)	-20		Protein Metabolism	LSU ribosomal protein L35p	0.382546
Respiration	Alternative cytochrome c oxidase polypeptide CoxM (EC 1.9.3.1)	-20		Protein Metabolism	Ribonuclease M5 (EC 3.1.26.8)	0.395647
Respiration	putative Cytochrome bd2, subunit II	-20		Protein Metabolism	LSU ribosomal protein L21p	0.40335
Respiration	V-type ATP synthase subunit B (EC 3.6.3.14)	-20		Protein Metabolism	Pyrrolidone-carboxylate peptidase (EC 3.4.19.3)	0.439125
Respiration	V-type ATP synthase subunit C (EC 3.6.3.14)	-20		Protein Metabolism	LSU ribosomal protein L11p (L12e)	0.439706
Respiration	V-type ATP synthase subunit D (EC 3.6.3.14)	-20		Protein Metabolism	Deblocking aminopeptidase (EC 3.4.11.-)	0.45235
Respiration	V-type ATP synthase subunit I (EC 3.6.3.14)	-6.53874		Protein Metabolism	Periplasmic thiol:disulfide interchange protein, DsbA-like	0.512056
Respiration	Transport ATP-binding protein CydD	-5.77887		Protein Metabolism	ClpB protein	0.537368
Respiration	V-type ATP synthase subunit K (EC 3.6.3.14)	-5.59445		Protein Metabolism	SSU ribosomal protein S7p (S5e)	0.551051
Respiration	Thiol:disulfide oxidoreductase related to ResA	-4.71998		Protein Metabolism	LSU ribosomal protein L24p (L26e)	0.566504
Respiration	Electron transport complex protein RnfB	-3.71998		Protein Metabolism	SSU ribosomal protein S6p	0.595825
Respiration	Type cbb3 cytochrome oxidase biogenesis protein CcoI	-3.63752		Protein Metabolism	SSU ribosomal protein S16p	0.597786
Respiration	Cytochrome O ubiquinol oxidase subunit II (EC 1.10.3.-)	-3.45694		Protein Metabolism	16S rRNA processing protein RimM	0.635038
Respiration	Transport ATP-binding protein CydC	-3.45694		Protein Metabolism	Foldase protein PrsA precursor (EC 5.2.1.8)	0.637587
Respiration	ATP synthase delta chain (EC 3.6.3.14)	-3.38294		Protein Metabolism	Lipoprotein signal peptidase (EC 3.4.23.36)	0.661804
Respiration	Uptake hydrogenase large subunit (EC 1.12.99.6)	-3.30494		Protein Metabolism	SSU ribosomal protein S18p	0.69138
Respiration	Putative cytochrome C-type biogenesis protein	-3.29421		Protein Metabolism	LSU ribosomal protein L14p (L23e)	0.704702
Respiration	Ferredoxin	-3.25413		Protein Metabolism	SSU ribosomal protein S20p	0.779161
Respiration	ATP synthase protein I	-3.13502		Protein Metabolism	Translation elongation factor G-related protein	0.783358
Respiration	Electron transport complex protein RnfC	-3.13502		Protein Metabolism	LSU ribosomal protein L31p	0.787064
Respiration	Cytochrome d ubiquinol oxidase subunit I (EC 1.10.3.-)	-2.97152		Protein Metabolism	SSU ribosomal protein S9p (S16e)	0.787691
Respiration	ATP synthase beta chain (EC 3.6.3.14)	-2.75441		Protein Metabolism	SSU ribosomal protein S17p (S11e)	0.818718
Respiration	Ferric reductase (1.6.99.14)	-2.71998		Protein Metabolism	Chaperone protein HtpG	0.865693
Respiration	Periplasmic protein torT precursor	-2.71998		Protein Metabolism	GTP-binding and nucleic acid-binding protein YchF	0.873174
Respiration	ATP synthase alpha chain (EC 3.6.3.14)	-2.60777		Protein Metabolism	Translation elongation factor P	0.875527
Respiration	Cytochrome c heme lyase subunit CcmF	-2.51353		Protein Metabolism	LSU ribosomal protein L1p (L10Ae)	0.885515
Respiration	Formate hydrogenlyase regulatory protein HycA	-2.45694		Protein Metabolism	LSU ribosomal protein L15p (L27Ae)	0.908947
Respiration	Sensor protein torS (EC 2.7.3.-)	-2.45694		Protein Metabolism	LSU ribosomal protein L20p	0.921447
Respiration	Putative formate dehydrogenase oxidoreductase protein	-2.39805		Protein Metabolism	Signal recognition particle, subunit Ffh SRP54 (TC 3.A.5.1.1)	0.932596
Respiration	Type cbb3 cytochrome oxidase biogenesis protein CcoG, involved in Cu oxidation	-2.13502		Protein Metabolism	GTP-binding protein TypA/BipA	0.952056
Respiration	Heme A synthase, cytochrome oxidase biogenesis protein Cox15-CtaA	-2.13502		Protein Metabolism	SSU ribosomal protein S5p (S2e)	0.981542
Respiration	Formate dehydrogenase N beta subunit (EC 1.2.1.2)	-2.13502		Protein Metabolism	SSU ribosomal protein S4p (S9e)	1.04016
Respiration	Formate dehydrogenase N gamma subunit (EC 1.2.1.2)	-2.13502		Protein Metabolism	LSU ribosomal protein L3p (L3e)	1.04761
Respiration	Formate hydrogenlyase subunit 4	-2.13502		Protein Metabolism	LSU ribosomal protein L18p (L5e)	1.04811
Respiration	NAD-dependent formate dehydrogenase alpha subunit	-2.13502		Protein Metabolism	SSU ribosomal protein S11p (S14e)	1.05568
Respiration	Cytochrome c oxidase subunit CcoP (EC 1.9.3.1)	-2.13502		Protein Metabolism	LSU ribosomal protein L17p	1.19742
Respiration	Succinate dehydrogenase cytochrome b-556 subunit	-2.13502		Protein Metabolism	SSU ribosomal protein S2p (SAe)	1.23258
Respiration	NADH ubiquinone oxidoreductase chain A (EC 1.6.5.3)	-2.13502		Protein Metabolism	SSU ribosomal protein S19p (S15e)	1.37879
Respiration	NADH-ubiquinone oxidoreductase chain N (EC 1.6.5.3)	-2.13502		Protein Metabolism	LSU ribosomal protein L5p (L11e)	1.38354
Respiration	Cytochrome O ubiquinol oxidase subunit IV (EC 1.10.3.-)	-2.13502		Protein Metabolism	SSU ribosomal protein S14p (S29e)	1.52765
Respiration	ATP synthase epsilon chain (EC 3.6.3.14)	-2.11299		Protein Metabolism	FKBP-type peptidyl-prolyl cis-trans isomerase SlyD (EC 5.2.1.8)	1.59298
Respiration	[NiFe] hydrogenase metallocenter assembly protein HypF	-2.0281		Protein Metabolism	GTP-binding protein EngA	1.73606
Respiration	[Ni/Fe] hydrogenase, group 1, small subunit	-1.94237		Protein Metabolism	LSU ribosomal protein L2p (L8e)	1.73702
Respiration	Ni/Fe-hydrogenase 2 B-type cytochrome subunit	-1.87198		Protein Metabolism	LSU ribosomal protein L4p (L1e)	1.79934
Respiration	Glutamate-1-semialdehyde aminotransferase (EC 5.4.3.8)	-1.85262		Protein Metabolism	LSU ribosomal protein L30p (L7e)	1.83398
Respiration	Thiosulfate reductase cytochrome B subunit	-1.71998		Protein Metabolism	LSU ribosomal protein L23p (L23Ae)	1.86255
Respiration	ABC transporter involved in cytochrome c biogenesis, ATPase component CcmA	-1.71998		Protein Metabolism	Ribosome protection-type tetracycline resistance related proteins, group 2	20
Respiration	Electron transport complex protein RnfA	-1.71998		Protein Metabolism	Twin-arginine translocation protein TatA	-1.63995
Respiration	Electron transport complex protein RnfD	-1.71998		Protein Metabolism	Twin-arginine translocation protein TatC	-0.265551
Respiration	[NiFe] hydrogenase metallocenter assembly protein HypD	-1.71998		Protein Metabolism	FIG005453: Putative DeoR-family transcriptional regulator	20
Respiration	V-type ATP synthase subunit A (EC 3.6.3.14)	-1.63544		Protein Metabolism	FIG005666: putative helicase	20
Respiration	NADH-ubiquinone oxidoreductase chain L (EC 1.6.5.3)	-1.59445		Protein Metabolism	FIG019733: possible DNA-binding protein	20
Respiration	Cytochrome c heme lyase subunit CcmL	-1.55005		Respiration	Thiol:disulfide oxidoreductase related to ResA	-0.625447
Respiration	Formate hydrogenlyase subunit 3	-1.55005		Respiration	Glutamate-1-semialdehyde aminotransferase (EC 5.4.3.8)	-0.221769
Respiration	Uptake hydrogenase small subunit precursor (EC 1.12.99.6)	-1.55005		Respiration	Ccs1/ResB-related putative cytochrome C-type biogenesis protein	20
Respiration	Cytochrome O ubiquinol oxidase subunit III (EC 1.10.3.-)	-1.55005		Respiration	Cytochrome c-type biogenesis protein CcsA/ResC	20
Respiration	formate dehydrogenase formation protein FdhE	-1.45694		Respiration	HemX protein, negative effector of steady-state concentration of glutamyl-tRNA reductase	20
Respiration	Cytochrome O ubiquinol oxidase subunit I (EC 1.10.3.-)	-1.45694		Respiration	Cytochrome c oxidase polypeptide I (EC 1.9.3.1)	-3.07291
Respiration	Cytochrome d ubiquinol oxidase subunit II (EC 1.10.3.-)	-1.35741		Respiration	Cytochrome c oxidase polypeptide III (EC 1.9.3.1)	-3.07291
Respiration	NADH-ubiquinone oxidoreductase chain G (EC 1.6.5.3)	-1.30494		Respiration	Cytochrome c oxidase polypeptide II (EC 1.9.3.1)	-1.48794
Respiration	ABC transporter involved in cytochrome c biogenesis, CcmB subunit	-1.13502		Respiration	ATP synthase epsilon chain (EC 3.6.3.14)	-0.318019
Respiration	Formate hydrogenlyase subunit 5	-1.13502		Respiration	ATP synthase gamma chain (EC 3.6.3.14)	-0.0166378
Respiration	Formate hydrogenlyase transcriptional activator	-1.13502		Respiration	ATP synthase beta chain (EC 3.6.3.14)	0.101268
Respiration	Hydrogenase maturation protease (EC 3.4.24.-)	-1.13502		Respiration	Flavodoxin reductases (ferredoxin-NADPH reductases) family 1	-20
Respiration	Electron transport complex protein RnfG	-1.13502		Respiration	Cytochrome c heme lyase subunit CcmL	-20
Respiration	[NiFe] hydrogenase metallocenter assembly protein HybG	-1.13502		Respiration	Formate dehydrogenase N gamma subunit (EC 1.2.1.2)	-20
Respiration	Functional role page for Chaperone protein TorD	-1.13502		Respiration	Formate dehydrogenase O gamma subunit (EC 1.2.1.2)	-20
Respiration	NADH-ubiquinone oxidoreductase chain K (EC 1.6.5.3)	-1.13502		Respiration	Formate hydrogenlyase regulatory protein HycA	-20
Respiration	NADH-ubiquinone oxidoreductase chain M (EC 1.6.5.3)	-0.94237		Respiration	Nickel-dependent hydrogenase, small subunit	-20
Respiration	Trimethylamine-N-oxide reductase (EC 1.6.6.9)	-0.912623		Respiration	[NiFe] hydrogenase nickel incorporation protein HypA	-20
Respiration	Flavodoxin reductases (ferredoxin-NADPH reductases) family 1	-0.813087		Respiration	Fumarate reductase subunit D	-20
Respiration	Putative diheme cytochrome c-553	-0.719978		Respiration	Tetrathionate reductase subunit C	-20
Respiration	Cytochrome c oxidase polypeptide I (EC 1.9.3.1)	-0.649588		Respiration	Ferredoxin, 2Fe-2S	-20
Respiration	D-Lactate dehydrogenase (EC 1.1.2.5)	-0.649588		Respiration	Cytochrome O ubiquinol oxidase subunit IV (EC 1.10.3.-)	-20
Respiration	Arsenate reductase (EC 1.20.4.1)	-0.522831		Respiration	ATP synthase delta chain (EC 3.6.3.14)	-5.82293
Respiration	Formate dehydrogenase O beta subunit (EC 1.2.1.2)	-0.39805		Respiration	NADH-ubiquinone oxidoreductase chain G (EC 1.6.5.3)	-5.24283
Respiration	Formate dehydrogenase chain D (EC 1.2.1.2)	-0.39805		Respiration	Trimethylamine-N-oxide reductase (EC 1.6.6.9)	-4.61723
Respiration	Cytochrome c-type biogenesis protein CcmE, heme chaperone	-0.135015		Respiration	Formate hydrogenlyase subunit 5	-4.18838
Respiration	Frataxin homolog CyaY, facilitates iron supply for heme A synthesis or Fe-S cluster assembly	-0.135015		Respiration	Putative formate dehydrogenase oxidoreductase protein	-4.18838
Respiration	NADH-ubiquinone oxidoreductase chain B (EC 1.6.5.3)	0.186913		Respiration	D-Lactate dehydrogenase (EC 1.1.2.5)	-4.18838
Respiration	NADH-ubiquinone oxidoreductase chain H (EC 1.6.5.3)	0.449947		Respiration	[Ni/Fe] hydrogenase, group 1, large subunit	-3.80987
Respiration	Cytochrome c552	0.449947		Respiration	Cytochrome O ubiquinol oxidase subunit I (EC 1.10.3.-)	-3.80987
Respiration	Ferredoxin, 2Fe-2S	0.864985		Respiration	Cytochrome c heme lyase subunit CcmF	-3.65787
Respiration	Cytochrome c oxidase polypeptide II (EC 1.9.3.1)	1.03491		Respiration	formate dehydrogenase formation protein FdhE	-3.65787
Respiration	5-methyltetrahydrofolate--homocysteine methyltransferase (EC 2.1.1.13)	1.32442		Respiration	NADH-ubiquinone oxidoreductase chain N (EC 1.6.5.3)	-3.65787
Respiration	Electron transfer flavoprotein-ubiquinone oxidoreductase (EC 1.5.5.1)	1.67234		Respiration	[Ni/Fe] hydrogenase, group 1, small subunit	-3.48794
Respiration	NADH-ubiquinone oxidoreductase chain I (EC 1.6.5.3)	1.67234		Respiration	NADH-ubiquinone oxidoreductase chain E (EC 1.6.5.3)	-3.2953
Respiration	Ferredoxin--NADP(+) reductase (EC 1.18.1.2)	2.03491		Respiration	Ferric reductase (1.6.99.14)	-3.07291
Respiration	Quinone oxidoreductase (EC 1.6.5.5)	3.07444		Respiration	Ferredoxin--NADP(+) reductase (EC 1.18.1.2)	-3.07291
Respiration	Cytochrome c-type biogenesis protein ResA	3.50884		Respiration	Formate hydrogenlyase subunit 6	-3.07291
Respiration	L-lactate dehydrogenase (EC 1.1.2.3)	3.60645		Respiration	NADH-ubiquinone oxidoreductase chain B (EC 1.6.5.3)	-2.94738
Respiration	NADH dehydrogenase (EC 1.6.99.3)	4.79572		Respiration	Formate hydrogenlyase transcriptional activator	-2.80987
Respiration	Ubiquinol--cytochrome c reductase, cytochrome B subunit (EC 1.10.2.2)	4.99427		Respiration	Periplasmic protein torT precursor	-2.80987
Respiration	ATP synthase gamma chain (EC 3.6.3.14)	5.8135		Respiration	Functional role page for Chaperone protein TorD	-2.65787
Respiration	NADH-ubiquinone oxidoreductase chain F (EC 1.6.5.3)	7.11054		Respiration	Formate dehydrogenase N beta subunit (EC 1.2.1.2)	-2.48794
Respiration	Ferredoxin reductase	20		Respiration	NADH-ubiquinone oxidoreductase chain I (EC 1.6.5.3)	-2.48794
Respiration	Cytochrome c-type biogenesis protein CcmC, putative heme lyase for CcmE	20		Respiration	NADH-ubiquinone oxidoreductase chain F (EC 1.6.5.3)	-2.36241
Respiration	Cytochrome c-type biogenesis protein CcmD, interacts with CcmCE	20		Respiration	NADH-ubiquinone oxidoreductase chain H (EC 1.6.5.3)	-2.2953
Respiration	Cytochrome c-type biogenesis protein Ccs1/ResB	20		Respiration	Cytochrome c-type biogenesis protein CcmC, putative heme lyase for CcmE	-2.07291
Respiration	Copper metallochaperone, bacterial analog of Cox17 protein	20		Respiration	Frataxin homolog CyaY, facilitates iron supply for heme A synthesis or Fe-S cluster assembly	-2.07291
Respiration	Cytochrome oxidase biogenesis protein Sco1/SenC/PrrC, putative copper metallochaperone	20		Respiration	Formate hydrogenlyase subunit 3	-2.07291
Respiration	Formate hydrogenlyase subunit 7	20		Respiration	[NiFe] hydrogenase metallocenter assembly protein HypC	-2.07291
Respiration	Ni,Fe-hydrogenase I cytochrome b subunit	20		Respiration	Fumarate reductase subunit C	-2.07291
Respiration	[NiFe] hydrogenase metallocenter assembly protein HypE	20		Respiration	NADH-ubiquinone oxidoreductase chain L (EC 1.6.5.3)	-1.99044
Respiration	[NiFe] hydrogenase nickel incorporation protein HybF	20		Respiration	NADH-ubiquinone oxidoreductase chain M (EC 1.6.5.3)	-1.94738
Respiration	AA3-600 quinol oxidase subunit I	20		Respiration	Formate dehydrogenase O beta subunit (EC 1.2.1.2)	-1.90298
Respiration	Cytochrome c oxidase subunit CcoN (EC 1.9.3.1)	20		Respiration	Ni,Fe-hydrogenase I cytochrome b subunit	-1.90298
Respiration	Succinate dehydrogenase hydrophobic membrane anchor protein	20		Respiration	Ni/Fe-hydrogenase 2 B-type cytochrome subunit	-1.80987
Respiration	NADH-ubiquinone oxidoreductase chain C (EC 1.6.5.3)	20		Respiration	Biotin carboxyl carrier protein of oxaloacetate decarboxylase	-1.48794
Respiration	NADH-ubiquinone oxidoreductase chain D (EC 1.6.5.3)	20		Respiration	L-lactate dehydrogenase (EC 1.1.2.3)	-1.48794
Respiration	NADH-ubiquinone oxidoreductase chain E (EC 1.6.5.3)	20		Respiration	Cytochrome O ubiquinol oxidase subunit II (EC 1.10.3.-)	-1.48794
Respiration	NADH-ubiquinone oxidoreductase chain J (EC 1.6.5.3)	20		Respiration	ABC transporter involved in cytochrome c biogenesis, ATPase component CcmA	-1.48794
Respiration	D-amino acid dehydrogenase large subunit (EC 1.4.99.1)	20		Respiration	Cytochrome c-type biogenesis protein CcmE, heme chaperone	-1.48794
Respiration	Glucose-methanol-choline (GMC) oxidoreductase:NAD binding site	20		Respiration	Formate hydrogenlyase subunit 2	-1.48794
Respiration	Cytochrome c2	20		Respiration	Formate hydrogenlyase subunit 7	-1.48794
Respiration	Cytochrome c551/c552	20		Respiration	Ubiquinol--cytochrome c reductase, cytochrome B subunit (EC 1.10.2.2)	-1.48794
Respiration	Membrane-attached cytochrome c550	20		Respiration	Putative cytochrome C-type biogenesis protein	-1.41394
Respiration	cytochrome c-551	20		Respiration	[NiFe] hydrogenase metallocenter assembly protein HypE	-1.38103
Respiration	Tetrathionate reductase sensory transduction histidine kinase	20		Respiration	Oxaloacetate decarboxylase beta chain (EC 4.1.1.3)	-1.34355
Respiration	Menaquinone-cytochrome C reductase iron-sulfur subunit	20		Respiration	[NiFe] hydrogenase metallocenter assembly protein HypD	-1.22491
Respiration	Menaquinone-cytochrome c reductase, cytochrome B subunit	20		Respiration	Succinate dehydrogenase cytochrome b-556 subunit	-1.07291
Respiration	Ubiquinol-cytochrome C reductase iron-sulfur subunit (EC 1.10.2.2)	20		Respiration	Cytochrome d ubiquinol oxidase subunit II (EC 1.10.3.-)	-1.00252
Respiration	ubiquinol cytochrome C oxidoreductase, cytochrome C1 subunit	20		Respiration	Uptake hydrogenase large subunit (EC 1.12.99.6)	-0.97337
RNA Metabolism	ATP-dependent RNA helicase BA2475	-20		Respiration	Cytochrome c552	-0.902981
RNA Metabolism	ATP-dependent RNA helicase SrmB	-20		Respiration	Sensor protein torS (EC 2.7.3.-)	-0.902981
RNA Metabolism	RNA 3'-terminal phosphate cyclase (EC 6.5.1.4)	-20		Respiration	Formate dehydrogenase chain D (EC 1.2.1.2)	-0.750978
RNA Metabolism	Ribonuclease E inhibitor RraB	-20		Respiration	Arsenate reductase (EC 1.20.4.1)	-0.487944
RNA Metabolism	preQ1-regulated inosine-uridine nucleoside hydrolase (EC 3.2.2.1)	-20		Respiration	ATP synthase protein I	-0.487944
RNA Metabolism	Transcription elongation factor GreB	-20		Respiration	Hydrogenase maturation protease (EC 3.4.24.-)	-0.487944
RNA Metabolism	ribosomal protein L7Ae family protein	-20		Respiration	Methylmalonyl-CoA:Pyruvate transcarboxylase 5S subunit (EC 2.1.3.1)	-0.487944
RNA Metabolism	Serine protease precursor MucD/AlgY associated with sigma factor RpoE	-20		Respiration	Nitric oxide reductase activation protein NorQ	-0.487944
RNA Metabolism	Sigma factor RpoE regulatory protein RseC	-20		Respiration	Succinate dehydrogenase hydrophobic membrane anchor protein	-0.487944
RNA Metabolism	Protein-L-isoaspartate O-methyltransferase (EC 2.1.1.77)	-20		Respiration	Soluble cytochrome b562	-0.487944
RNA Metabolism	COG2740: Predicted nucleic-acid-binding protein implicated in transcription termination	-7.74973		Respiration	V-type ATP synthase subunit A (EC 3.6.3.14)	-0.475343
RNA Metabolism	LSU m5C1962 methyltransferase RlmI	-7.4388		Respiration	V-type ATP synthase subunit K (EC 3.6.3.14)	-0.466084
RNA Metabolism	FIG146085: 3'-to-5' oligoribonuclease A, Bacillus type	-7.4018		Respiration	Transport ATP-binding protein CydD	-0.444442
RNA Metabolism	RNA polymerase sigma factor RpoD	-6.57242		Respiration	Transport ATP-binding protein CydC	-0.406643
RNA Metabolism	ATP-dependent RNA helicase YfmL	-6.45694		Respiration	Nitric oxide reductase activation protein NorD	-0.281493
RNA Metabolism	Peptidyl-prolyl cis-trans isomerase (EC 5.2.1.8)	-6.2643		Respiration	Oxaloacetate decarboxylase alpha chain (EC 4.1.1.3)	-0.271626
RNA Metabolism	Transcription termination protein NusB	-6.04191		Respiration	Ferredoxin	-0.227792
RNA Metabolism	Ribosomal large subunit pseudouridine synthase D (EC 4.2.1.70)	-5.91637		Respiration	Heme O synthase, protoheme IX farnesyltransferase (EC 2.5.1.-) COX10-CtaB	-0.224909
RNA Metabolism	tRNA:m(5)U-54 MTase gid	-5.57923		Respiration	Carbon monoxide dehydrogenase small chain (EC 1.2.99.2)	-0.224909
RNA Metabolism	Similar to ribosomal large subunit pseudouridine synthase D, Bacillus subtilis YhcT type	-5.51353		Respiration	Cytochrome d ubiquinol oxidase subunit I (EC 1.10.3.-)	-0.119556
RNA Metabolism	Serine/threonine protein kinase PrkC, regulator of stationary phase	-5.0353		Respiration	NADH ubiquinone oxidoreductase chain A (EC 1.6.5.3)	-0.072906
RNA Metabolism	S-adenosylmethionine:tRNA ribosyltransferase-isomerase (EC 5.-.-.-)	-4.98004		Respiration	[NiFe] hydrogenase metallocenter assembly protein HypF	0.0425712
RNA Metabolism	Ribose-phosphate pyrophosphokinase (EC 2.7.6.1)	-4.97574		Respiration	Uptake hydrogenase small subunit precursor (EC 1.12.99.6)	0.0526249
RNA Metabolism	Transcription antitermination protein NusG	-4.96791		Respiration	Formate hydrogenlyase subunit 4	0.097019
RNA Metabolism	DNA-directed RNA polymerase omega subunit (EC 2.7.7.6)	-4.79798		Respiration	V-type ATP synthase subunit I (EC 3.6.3.14)	0.291931
RNA Metabolism	Substrate-specific component STY3230 of queuosine-regulated ECF transporter	-4.39514		Respiration	Heme A synthase, cytochrome oxidase biogenesis protein Cox15-CtaA	0.319411
RNA Metabolism	Transcription elongation factor GreA	-4.33564		Respiration	V-type ATP synthase subunit D (EC 3.6.3.14)	0.319411
RNA Metabolism	Ribosomal RNA large subunit methyltransferase N (EC 2.1.1.-)	-4.31559		Respiration	V-type ATP synthase subunit C (EC 3.6.3.14)	0.429594
RNA Metabolism	tRNA (Guanine37-N1) -methyltransferase (EC 2.1.1.31)	-4.25049		Respiration	NADH dehydrogenase (EC 1.6.99.3)	0.476433
RNA Metabolism	Ribosomal-protein-S18p-alanine acetyltransferase (EC 2.3.1.-)	-4.23935		Respiration	NADH-ubiquinone oxidoreductase chain J (EC 1.6.5.3)	0.512056
RNA Metabolism	DNA-directed RNA polymerase delta subunit (EC 2.7.7.6)	-4.07843		Respiration	ATP synthase alpha chain (EC 3.6.3.14)	0.54768
RNA Metabolism	Transcriptional regulatory protein RtcR	-3.94237		Respiration	Quinone oxidoreductase (EC 1.6.5.5)	0.618972
RNA Metabolism	GTP-binding protein Era	-3.91262		Respiration	Anaerobic dehydrogenases, typically selenocysteine-containing	0.833985
RNA Metabolism	tRNA-guanine transglycosylase (EC 2.4.2.29)	-3.77559		Respiration	Methylmalonyl-CoA:Pyruvate transcarboxylase 12S subunit (EC 2.1.3.1)	0.833985
RNA Metabolism	Substrate-specific component QueT (COG4708) of predicted queuosine-regulated ECF transporter	-3.75745		Respiration	Electron transport complex protein RnfE	0.876629
RNA Metabolism	Rossmann fold nucleotide-binding protein Smf possibly involved in DNA uptake	-3.61418		Respiration	Biotin carboxyl carrier protein of glutaconyl-CoA decarboxylase	0.890568
RNA Metabolism	Inosine-uridine preferring nucleoside hydrolase (EC 3.2.2.1)	-3.52733		Respiration	NADH dehydrogenase subunit 5	0.927094
RNA Metabolism	Transcriptional activator RfaH	-3.45694		Respiration	TPR-repeat-containing protein, putative component of Menaquinone-cytochrome C reductase	0.927094
RNA Metabolism	Ribonuclease T (EC 3.1.13.-)	-3.45694		Respiration	Electron transport complex protein RnfC	0.964569
RNA Metabolism	DNA-directed RNA polymerase beta subunit (EC 2.7.7.6)	-3.43242		Respiration	Electron transport complex protein RnfA	0.973961
RNA Metabolism	Polyribonucleotide nucleotidyltransferase (EC 2.7.7.8)	-3.40702		Respiration	Fumarate reductase flavoprotein subunit (EC 1.3.99.1)	0.985988
RNA Metabolism	DNA-directed RNA polymerase alpha subunit (EC 2.7.7.6)	-3.38983		Respiration	Electron transport complex protein RnfG	1.07277
RNA Metabolism	3'-to-5' exoribonuclease RNase R	-3.3316		Respiration	Electron transport complex protein RnfB	1.2471
RNA Metabolism	Ribonuclease Z (EC 3.1.26.11)	-3.30145		Respiration	Proline dehydrogenase (EC 1.5.99.8) (Proline oxidase)	1.31941
RNA Metabolism	Ribosomal RNA small subunit methyltransferase B (EC 2.1.1.-)	-3.2054		Respiration	Electron transport complex protein RnfD	1.47478
RNA Metabolism	tRNA pseudouridine synthase A (EC 4.2.1.70)	-3.00801		Respiration	quinol oxidase polypeptide II QoxA (EC:1.9.3.-)	1.51206
RNA Metabolism	Putative preQ0 transporter	-2.71998		Respiration	D-amino acid dehydrogenase large subunit (EC 1.4.99.1)	1.53312
RNA Metabolism	DNA-directed RNA polymerase beta' subunit (EC 2.7.7.6)	-2.65937		Respiration	Glutaconyl-CoA decarboxylase alpha chain (EC 4.1.1.70)	1.56268
RNA Metabolism	Ribonuclease HIII (EC 3.1.26.4)	-2.60214		Respiration	5-methyltetrahydrofolate--homocysteine methyltransferase (EC 2.1.1.13)	1.61845
RNA Metabolism	Nitrite-sensitive transcriptional repressor NsrR	-2.45694		Respiration	Cytochrome c-type biogenesis protein ResA	1.83398
RNA Metabolism	Ribonuclease BN (EC 3.1.-.-)	-2.38203		Respiration	Formate dehydrogenase related protein	2.09702
[truncated: 538 more rows]
